# Supplementary material for: Integrated Module and Gene-Specific Regulatory Inference Implicates Upstream Signaling Networks
Source: PLoS Comput Biol. 2013 Oct 17;9(10):e1003252. doi: 10.1371/journal.pcbi.1003252 (PMC3798279; doi:10.1371/journal.pcbi.1003252)
Supplement: Table S1 — Gene Ontology process enrichment for MERLIN modules on yeast stress data. This table lists the Gene Ontology process enrichment for the modules/clusters inferred using MERLIN on Gasch stress data. Each row corresponds to a GO process and the columns correspond to the Module ID, term name, -value, FDR, Total genes with annotation, Number of genes annotated with the term, Size of the module/cluster, Number of genes annotated with the term in the cluster, fold enrichment of the term in the cluster, the genes contributing to the term enrichment. (TXT) [file pcbi.1003252.s007.txt]

ClusterID	GO process	P-value	Q-value	Total	Annotated	ClusterSize	AnnotatedInCluster	FoldEnrichment	Hitgenes
Cluster2	protein O-linked glycosylation	4.19704e-07	5.49813e-05	2138	5	38	4	45.0105	KTR3;PMT1;MNT2;DPM1
Cluster2	macromolecule glycosylation	1.69724e-06	6.33454e-05	2138	23	38	6	14.6773	KTR3;PMT1;WBP1;STT3;MNT2;DPM1
Cluster2	protein glycosylation	1.69724e-06	6.33454e-05	2138	23	38	6	14.6773	KTR3;PMT1;WBP1;STT3;MNT2;DPM1
Cluster2	glycosylation	2.23381e-06	6.33454e-05	2138	24	38	6	14.0658	KTR3;PMT1;WBP1;STT3;MNT2;DPM1
Cluster2	glycoprotein biosynthetic process	2.90132e-06	6.33454e-05	2138	25	38	6	13.5032	KTR3;PMT1;WBP1;STT3;MNT2;DPM1
Cluster2	glycoprotein metabolic process	2.90132e-06	6.33454e-05	2138	25	38	6	13.5032	KTR3;PMT1;WBP1;STT3;MNT2;DPM1
Cluster2	cell wall organization	5.82857e-05	0.000848381	2138	105	38	9	4.82256	KTR3;CRH1;SIM1;MCD4;UTH1;SCW10;WSC2;PRS5;SRL1
Cluster2	cellular cell wall organization	5.82857e-05	0.000848381	2138	105	38	9	4.82256	KTR3;CRH1;SIM1;MCD4;UTH1;SCW10;WSC2;PRS5;SRL1
Cluster2	external encapsulating structure organization	5.82857e-05	0.000848381	2138	105	38	9	4.82256	KTR3;CRH1;SIM1;MCD4;UTH1;SCW10;WSC2;PRS5;SRL1
Cluster2	carbohydrate metabolic process	0.000111072	0.00145504	2138	171	38	11	3.61927	KTR3;PMT1;WBP1;STT3;MNT2;CRH1;SOL3;GND1;SCW10;PRS5;DPM1
Cluster2	cell wall organization or biogenesis	0.000178801	0.00195191	2138	121	38	9	4.18486	KTR3;CRH1;SIM1;MCD4;UTH1;SCW10;WSC2;PRS5;SRL1
Cluster2	cellular cell wall organization or biogenesis	0.000178801	0.00195191	2138	121	38	9	4.18486	KTR3;CRH1;SIM1;MCD4;UTH1;SCW10;WSC2;PRS5;SRL1
Cluster2	protein N-linked glycosylation	0.000217446	0.00219118	2138	18	38	4	12.5029	KTR3;WBP1;STT3;DPM1
Cluster2	ER to Golgi vesicle-mediated transport	0.000389796	0.00353292	2138	37	38	5	7.60313	ERP2;ERV15;GCS1;SEC27;YIP1
Cluster2	pentose metabolic process	0.000404533	0.00353292	2138	9	38	3	18.7544	SOL3;GND1;PRS5
Cluster2	fungal-type cell wall organization	0.000622413	0.00509601	2138	62	38	6	5.44482	KTR3;CRH1;SIM1;WSC2;PRS5;SRL1
Cluster2	fungal-type cell wall organization or biogenesis	0.000701763	0.0054077	2138	88	38	7	4.47548	KTR3;CRH1;SIM1;UTH1;WSC2;PRS5;SRL1
Cluster2	cellular carbohydrate metabolic process	0.00099834	0.00726569	2138	152	38	9	3.33137	KTR3;PMT1;WBP1;STT3;MNT2;SOL3;GND1;PRS5;DPM1
Cluster2	ER-associated protein catabolic process	0.00203507	0.0140313	2138	15	38	3	11.2526	PMT1;URH1;SEC61
Cluster2	Golgi vesicle transport	0.006636	0.0434658	2138	69	38	5	4.07704	ERP2;ERV15;GCS1;SEC27;YIP1
Cluster3	cellular amino acid biosynthetic process	7.19106e-07	9.71137e-06	2138	101	9	6	14.1122	CYS3;LEU2;LEU1;SER33;MET22;GDH1
Cluster3	amine biosynthetic process	8.09281e-07	9.71137e-06	2138	103	9	6	13.8382	CYS3;LEU2;LEU1;SER33;MET22;GDH1
Cluster3	carboxylic acid biosynthetic process	1.83019e-06	1.04741e-05	2138	118	9	6	12.0791	CYS3;LEU2;LEU1;SER33;MET22;GDH1
Cluster3	organic acid biosynthetic process	1.83019e-06	1.04741e-05	2138	118	9	6	12.0791	CYS3;LEU2;LEU1;SER33;MET22;GDH1
Cluster3	carboxylic acid metabolic process	2.95905e-06	1.04741e-05	2138	216	9	7	7.69856	CYS3;LEU2;DLD3;LEU1;SER33;MET22;GDH1
Cluster3	oxoacid metabolic process	2.95905e-06	1.04741e-05	2138	216	9	7	7.69856	CYS3;LEU2;DLD3;LEU1;SER33;MET22;GDH1
Cluster3	organic acid metabolic process	3.05494e-06	1.04741e-05	2138	217	9	7	7.66308	CYS3;LEU2;DLD3;LEU1;SER33;MET22;GDH1
Cluster3	cellular ketone metabolic process	3.68749e-06	1.10625e-05	2138	223	9	7	7.4569	CYS3;LEU2;DLD3;LEU1;SER33;MET22;GDH1
Cluster3	cellular amino acid metabolic process	1.24487e-05	3.31967e-05	2138	163	9	6	8.74438	CYS3;LEU2;LEU1;SER33;MET22;GDH1
Cluster3	cellular amine metabolic process	1.43564e-05	3.44554e-05	2138	167	9	6	8.53493	CYS3;LEU2;LEU1;SER33;MET22;GDH1
Cluster3	cellular nitrogen compound biosynthetic process	1.82697e-05	3.98611e-05	2138	174	9	6	8.19157	CYS3;LEU2;LEU1;SER33;MET22;GDH1
Cluster3	amine metabolic process	2.61555e-05	5.23109e-05	2138	185	9	6	7.7045	CYS3;LEU2;LEU1;SER33;MET22;GDH1
Cluster3	small molecule biosynthetic process	7.74323e-05	0.000142952	2138	223	9	6	6.39163	CYS3;LEU2;LEU1;SER33;MET22;GDH1
Cluster3	small molecule metabolic process	0.000550463	0.000943651	2138	468	9	7	3.55318	CYS3;LEU2;DLD3;LEU1;SER33;MET22;GDH1
Cluster3	oxidation-reduction process	0.0118186	0.0189097	2138	237	9	4	4.00938	LEU2;DLD3;SER33;GDH1
Cluster3	cellular biosynthetic process	0.0251569	0.0377354	2138	642	9	6	2.22015	CYS3;LEU2;LEU1;SER33;MET22;GDH1
Cluster3	biosynthetic process	0.0284423	0.0401538	2138	658	9	6	2.16616	CYS3;LEU2;LEU1;SER33;MET22;GDH1
Cluster5	developmental process involved in reproduction	0.000558816	0.0167184	2138	75	12	4	9.50222	YAL027W;HMLALPHA1;SPS1;GAS2
Cluster5	cell differentiation	0.000682384	0.0167184	2138	79	12	4	9.0211	YAL027W;HMLALPHA1;SPS1;GAS2
Cluster5	cellular developmental process	0.00148902	0.0243206	2138	97	12	4	7.34708	YAL027W;HMLALPHA1;SPS1;GAS2
Cluster5	cellular process involved in reproduction	0.00272122	0.026668	2138	114	12	4	6.25146	YAL027W;HMLALPHA1;SPS1;GAS2
Cluster5	reproductive process	0.00272122	0.026668	2138	114	12	4	6.25146	YAL027W;HMLALPHA1;SPS1;GAS2
Cluster5	reproductive process in single-celled organism	0.00386104	0.0315318	2138	60	12	3	8.90833	YAL027W;SPS1;GAS2
Cluster5	developmental process	0.00492189	0.0344532	2138	134	12	4	5.31841	YAL027W;HMLALPHA1;SPS1;GAS2
Cluster5	reproduction	0.00721403	0.0441859	2138	149	12	4	4.783	YAL027W;HMLALPHA1;SPS1;GAS2
Cluster9	ncRNA processing	4.49646e-06	0.000134973	2138	62	17	6	12.1708	UTP20;NOP14;NUG1;DEG1;MTR4;YOL125W
Cluster9	RNA processing	6.4273e-06	0.000134973	2138	103	17	7	8.54712	UTP20;NOP14;NUG1;FIR1;DEG1;MTR4;YOL125W
Cluster9	ncRNA metabolic process	1.28346e-05	0.000179684	2138	74	17	6	10.1971	UTP20;NOP14;NUG1;DEG1;MTR4;YOL125W
Cluster9	cleavage involved in rRNA processing	8.79824e-05	0.000923815	2138	12	17	3	31.4412	UTP20;NOP14;MTR4
Cluster9	maturation of 5.8S rRNA	0.000179291	0.00125504	2138	15	17	3	25.1529	UTP20;NOP14;MTR4
Cluster9	maturation of 5.8S rRNA from tricistronic rRNA transcript (SSU-rRNA, 5.8S rRNA, LSU-rRNA)	0.000179291	0.00125504	2138	15	17	3	25.1529	UTP20;NOP14;MTR4
Cluster9	rRNA processing	0.000231578	0.00138947	2138	41	17	4	12.2697	UTP20;NOP14;NUG1;MTR4
Cluster9	rRNA metabolic process	0.000279443	0.00146708	2138	43	17	4	11.699	UTP20;NOP14;NUG1;MTR4
Cluster9	gene expression	0.000359871	0.0016794	2138	415	17	10	3.03047	RBG1;UTP20;NOP14;NUG1;FIR1;DEG1;YGR054W;MTR4;YOL125W;RPA43
Cluster9	cellular macromolecule metabolic process	0.00119411	0.00454043	2138	801	17	13	2.04113	RBG1;UTP20;NOP14;NUG1;FIR1;DEG1;YGR054W;CCT2;CCT8;MTR4;PHO86;YOL125W;RPA43
Cluster9	nucleic acid phosphodiester bond hydrolysis	0.0012107	0.00454043	2138	28	17	3	13.4748	UTP20;NOP14;MTR4
Cluster9	ribosome biogenesis	0.00129727	0.00454043	2138	64	17	4	7.86029	UTP20;NOP14;NUG1;MTR4
Cluster9	macromolecule metabolic process	0.00185578	0.00599561	2138	834	17	13	1.96036	RBG1;UTP20;NOP14;NUG1;FIR1;DEG1;YGR054W;CCT2;CCT8;MTR4;PHO86;YOL125W;RPA43
Cluster9	ribonucleoprotein complex biogenesis	0.00271767	0.00815302	2138	78	17	4	6.44947	UTP20;NOP14;NUG1;MTR4
Cluster9	tRNA metabolic process	0.00395937	0.0110862	2138	42	17	3	8.98319	DEG1;MTR4;YOL125W
Cluster9	RNA metabolic process	0.00559188	0.0146787	2138	386	17	8	2.60652	UTP20;NOP14;NUG1;FIR1;DEG1;MTR4;YOL125W;RPA43
Cluster9	protein folding	0.00687029	0.0169736	2138	51	17	3	7.39792	CCT2;CCT8;PHO86
Cluster9	cellular component biogenesis at cellular level	0.0134507	0.031385	2138	122	17	4	4.12343	UTP20;NOP14;NUG1;MTR4
Cluster9	cellular metabolic process	0.0162672	0.0359591	2138	1314	17	15	1.43567	RBG1;UTP20;CTR86;NOP14;NUG1;FIR1;DEG1;YGR054W;CCT2;CCT8;MTR4;PHO86;YOL125W;RPA43;VTC3
Cluster9	nucleic acid metabolic process	0.0232635	0.0488533	2138	487	17	8	2.06595	UTP20;NOP14;NUG1;FIR1;DEG1;MTR4;YOL125W;RPA43
Cluster19	Golgi vesicle transport	5.10741e-06	0.00104137	2138	69	109	14	3.97979	ERP1;SLY1;EMP24;APL6;CHS7;YIL039W;SOP4;RCY1;SEC13;TRS130;SFB2;SEC21;KES1;SEC23
Cluster19	cellular biogenic amine biosynthetic process	6.09437e-06	0.00104137	2138	7	109	5	14.0105	TRP2;TRP5;EPT1;SPE1;TRP3
Cluster19	ER to Golgi vesicle-mediated transport	8.58269e-06	0.00104137	2138	37	109	10	5.30126	ERP1;SLY1;EMP24;CHS7;YIL039W;SOP4;SEC13;SFB2;SEC21;SEC23
Cluster19	intracellular transport	4.82398e-05	0.00323915	2138	231	109	26	2.20771	ERP1;SAC3;SLY1;SRP101;NIC96;EMP24;NUP57;APL6;CHS7;YIL039W;APQ12;SOP4;RCY1;NUP120;SEC13;NDC1;CIK1;TRS130;SFB2;TOM70;SRP1;SEC21;YOR164C;SEC63;KES1;SEC23
Cluster19	establishment of localization in cell	5.26077e-05	0.00323915	2138	246	109	27	2.15283	ERP1;SAC3;SLY1;SRP101;ACT1;NIC96;EMP24;NUP57;APL6;CHS7;YIL039W;APQ12;SOP4;RCY1;NUP120;SEC13;NDC1;CIK1;TRS130;SFB2;TOM70;SRP1;SEC21;YOR164C;SEC63;KES1;SEC23
Cluster19	vesicle-mediated transport	5.33926e-05	0.00323915	2138	129	109	18	2.73693	ERP1;SLY1;ACT1;EMP24;APL6;CHS7;YIL039W;SOP4;RCY1;SEC13;TRS130;SFB2;YCK2;SEC21;YOR164C;HSD1;KES1;SEC23
Cluster19	mRNA transport	0.000104349	0.00542613	2138	31	109	8	5.06185	SAC3;NIC96;NUP57;APQ12;NUP120;SEC13;NDC1;STO1
Cluster19	glycerophospholipid biosynthetic process	0.00017206	0.00636455	2138	18	109	6	6.53823	SLC1;EPT1;GAA1;YOR175C;HSD1;PIS1
Cluster19	cellular biogenic amine metabolic process	0.000186926	0.00636455	2138	12	109	5	8.17278	TRP2;TRP5;EPT1;SPE1;TRP3
Cluster19	protein transport	0.00018775	0.00636455	2138	194	109	22	2.22435	ERP1;SAC3;SLY1;SRP101;ACT1;NIC96;EMP24;NUP57;APL6;CHS7;SOP4;RCY1;NUP120;SEC13;NDC1;SFB2;TOM70;SRP1;SEC21;YOR164C;SEC63;SEC23
Cluster19	establishment of protein localization	0.000236132	0.00636455	2138	197	109	22	2.19047	ERP1;SAC3;SLY1;SRP101;ACT1;NIC96;EMP24;NUP57;APL6;CHS7;SOP4;RCY1;NUP120;SEC13;NDC1;SFB2;TOM70;SRP1;SEC21;YOR164C;SEC63;SEC23
Cluster19	glycerolipid biosynthetic process	0.000241127	0.00636455	2138	19	109	6	6.19411	SLC1;EPT1;GAA1;YOR175C;HSD1;PIS1
Cluster19	RNA transport	0.000262275	0.00636455	2138	35	109	8	4.48336	SAC3;NIC96;NUP57;APQ12;NUP120;SEC13;NDC1;STO1
Cluster19	establishment of RNA localization	0.000262275	0.00636455	2138	35	109	8	4.48336	SAC3;NIC96;NUP57;APQ12;NUP120;SEC13;NDC1;STO1
Cluster19	nucleic acid transport	0.000262275	0.00636455	2138	35	109	8	4.48336	SAC3;NIC96;NUP57;APQ12;NUP120;SEC13;NDC1;STO1
Cluster19	aromatic amino acid family metabolic process	0.000382126	0.00869337	2138	8	109	4	9.80734	TRP2;TRP5;ARO8;TRP3
Cluster19	lipid biosynthetic process	0.000420093	0.00879919	2138	67	109	11	3.22032	YBR159W;SLC1;LAG1;EPT1;GAA1;ERG27;ERG12;YOR175C;HSD1;KES1;PIS1
Cluster19	nuclear pore organization	0.000435125	0.00879919	2138	14	109	5	7.00524	NIC96;NUP57;NUP120;SEC13;NDC1
Cluster19	cellular localization	0.000501654	0.00961064	2138	280	109	27	1.89142	ERP1;SAC3;SLY1;SRP101;ACT1;NIC96;EMP24;NUP57;APL6;CHS7;YIL039W;APQ12;SOP4;RCY1;NUP120;SEC13;NDC1;CIK1;TRS130;SFB2;TOM70;SRP1;SEC21;YOR164C;SEC63;KES1;SEC23
Cluster19	nucleus organization	0.000567229	0.0101888	2138	30	109	7	4.57676	NIC96;NUP57;APQ12;NUP120;SEC13;NDC1;CIK1
Cluster19	macromolecule localization	0.000587817	0.0101888	2138	253	109	25	1.93821	ERP1;SAC3;SLY1;SRP101;ACT1;NIC96;EMP24;NUP57;APL6;CHS7;APQ12;SOP4;RCY1;NUP120;SEC13;NDC1;STO1;SFB2;TOM70;SRP1;SEC21;YOR164C;SEC63;KES1;SEC23
Cluster19	glycerophospholipid metabolic process	0.000702235	0.0116188	2138	31	109	7	4.42912	SLC1;EPT1;SAC1;GAA1;YOR175C;HSD1;PIS1
Cluster19	phospholipid biosynthetic process	0.000861539	0.0136348	2138	32	109	7	4.29071	SLC1;EPT1;GAA1;ERG12;YOR175C;HSD1;PIS1
Cluster19	protein localization	0.00107356	0.014517	2138	219	109	22	1.97042	ERP1;SAC3;SLY1;SRP101;ACT1;NIC96;EMP24;NUP57;APL6;CHS7;SOP4;RCY1;NUP120;SEC13;NDC1;SFB2;TOM70;SRP1;SEC21;YOR164C;SEC63;SEC23
Cluster19	RNA localization	0.00114755	0.014517	2138	43	109	8	3.64924	SAC3;NIC96;NUP57;APQ12;NUP120;SEC13;NDC1;STO1
Cluster19	aromatic amino acid family biosynthetic process	0.00119646	0.014517	2138	5	109	3	11.7688	TRP2;TRP5;TRP3
Cluster19	chorismate metabolic process	0.00119646	0.014517	2138	5	109	3	11.7688	TRP2;TRP5;TRP3
Cluster19	indolalkylamine metabolic process	0.00119646	0.014517	2138	5	109	3	11.7688	TRP2;TRP5;TRP3
Cluster19	indole-containing compound metabolic process	0.00119646	0.014517	2138	5	109	3	11.7688	TRP2;TRP5;TRP3
Cluster19	tryptophan metabolic process	0.00119646	0.014517	2138	5	109	3	11.7688	TRP2;TRP5;TRP3
Cluster19	glycerolipid metabolic process	0.00126509	0.0148546	2138	34	109	7	4.03832	SLC1;EPT1;SAC1;GAA1;YOR175C;HSD1;PIS1
Cluster19	nucleobase, nucleoside, nucleotide and nucleic acid transport	0.00134391	0.0152869	2138	44	109	8	3.56631	SAC3;NIC96;NUP57;APQ12;NUP120;SEC13;NDC1;STO1
Cluster19	lipid metabolic process	0.0014726	0.0162432	2138	114	109	14	2.40882	YBR159W;SLC1;LAG1;EPT1;APQ12;SAC1;GAA1;ERG27;ERG12;ALG8;YOR175C;HSD1;KES1;PIS1
Cluster19	cellular lipid metabolic process	0.00306496	0.0328131	2138	97	109	12	2.42656	YBR159W;SLC1;LAG1;EPT1;APQ12;SAC1;GAA1;ERG12;ALG8;YOR175C;HSD1;PIS1
Cluster19	phospholipid metabolic process	0.00405651	0.0421877	2138	52	109	8	3.01764	SLC1;EPT1;SAC1;GAA1;ERG12;YOR175C;HSD1;PIS1
Cluster19	exocytosis	0.00430381	0.0435163	2138	14	109	4	5.60419	SLY1;ACT1;RCY1;KES1
Cluster19	transport	0.00462879	0.0455373	2138	507	109	38	1.47013	ERP1;VMA2;MRH1;SAC3;SLY1;SRP101;PMP2;ACT1;NIC96;EMP24;HXK2;NUP57;APL6;CHS7;YIL039W;APQ12;SOP4;RCY1;NUP120;SEC13;NDC1;YMD8;STO1;CIK1;TRS130;SFB2;TOM70;YCK2;SRP1;SEC21;MID1;YOR164C;SEC63;VPH1;HSD1;KES1;HUT1;SEC23
Cluster19	macromolecule glycosylation	0.00505721	0.0472006	2138	23	109	5	4.26406	ALG7;PSA1;OST6;SWP1;ALG8
Cluster19	protein glycosylation	0.00505721	0.0472006	2138	23	109	5	4.26406	ALG7;PSA1;OST6;SWP1;ALG8
Cluster20	transcription from RNA polymerase II promoter	0.000456637	0.0183568	2138	52	16	4	10.2788	BRE1;RAD3;HIR2;TFB2
Cluster20	phosphate metabolic process	0.00091632	0.0183568	2138	169	16	6	4.74408	PHO11;SLI15;VTC1;RAD3;PHO12;TFB2
Cluster20	phosphorus metabolic process	0.00091632	0.0183568	2138	169	16	6	4.74408	PHO11;SLI15;VTC1;RAD3;PHO12;TFB2
Cluster20	nucleic acid phosphodiester bond hydrolysis	0.00100585	0.0183568	2138	28	16	3	14.317	BRE1;RAD3;HRP1
Cluster20	DNA repair	0.00234775	0.0342772	2138	80	16	4	6.68125	NUP60;BRE1;RAD3;TFB2
Cluster20	protein modification process	0.00317604	0.0386418	2138	214	16	6	3.7465	SLI15;BRE1;MNN10;RAD3;MAP1;TFB2
Cluster20	regulation of macromolecule metabolic process	0.00374859	0.0390924	2138	390	16	8	2.74103	NUP60;BRE1;SRP14;RAD3;SDO1;MAP1;HIR2;TFB2
Cluster20	macromolecule modification	0.0047969	0.0400506	2138	232	16	6	3.45582	SLI15;BRE1;MNN10;RAD3;MAP1;TFB2
Cluster20	response to DNA damage stimulus	0.00493775	0.0400506	2138	98	16	4	5.45408	NUP60;BRE1;RAD3;TFB2
Cluster21	purine nucleotide biosynthetic process	2.61277e-13	1.6983e-11	2138	30	12	8	47.5111	ADE1;HIS7;ADE5,7;ADE3;MTD1;ADE4;ADE12;ADE2
Cluster21	purine-containing compound biosynthetic process	8.05051e-13	2.61642e-11	2138	34	12	8	41.9216	ADE1;HIS7;ADE5,7;ADE3;MTD1;ADE4;ADE12;ADE2
Cluster21	nucleotide biosynthetic process	2.74328e-11	4.72411e-10	2138	51	12	8	27.9477	ADE1;HIS7;ADE5,7;ADE3;MTD1;ADE4;ADE12;ADE2
Cluster21	heterocycle biosynthetic process	2.90715e-11	4.72411e-10	2138	84	12	9	19.0893	ADE1;HIS7;HIS1;ADE5,7;ADE3;MTD1;ADE4;ADE12;ADE2
Cluster21	nucleobase, nucleoside and nucleotide biosynthetic process	9.42402e-11	1.02094e-09	2138	59	12	8	24.1582	ADE1;HIS7;ADE5,7;ADE3;MTD1;ADE4;ADE12;ADE2
Cluster21	nucleobase, nucleoside, nucleotide and nucleic acid biosynthetic process	9.42402e-11	1.02094e-09	2138	59	12	8	24.1582	ADE1;HIS7;ADE5,7;ADE3;MTD1;ADE4;ADE12;ADE2
Cluster21	purine nucleotide metabolic process	3.09359e-10	2.87262e-09	2138	68	12	8	20.9608	ADE1;HIS7;ADE5,7;ADE3;MTD1;ADE4;ADE12;ADE2
Cluster21	cellular nitrogen compound biosynthetic process	5.70965e-10	4.63909e-09	2138	174	12	10	10.2395	ADE1;HIS7;HIS1;ADE5,7;ADE3;MTD1;ADE4;ADE12;ADE2;GLN1
Cluster21	purine nucleoside monophosphate biosynthetic process	1.6607e-09	1.07946e-08	2138	12	12	5	74.2361	ADE1;HIS7;ADE5,7;ADE4;ADE2
Cluster21	purine nucleoside monophosphate metabolic process	1.6607e-09	1.07946e-08	2138	12	12	5	74.2361	ADE1;HIS7;ADE5,7;ADE4;ADE2
Cluster21	purine-containing compound metabolic process	1.95608e-09	1.15586e-08	2138	85	12	8	16.7686	ADE1;HIS7;ADE5,7;ADE3;MTD1;ADE4;ADE12;ADE2
Cluster21	small molecule biosynthetic process	6.9169e-09	3.74665e-08	2138	223	12	10	7.98954	ADE1;HIS7;HIS1;ADE5,7;ADE3;MTD1;ADE4;ADE12;ADE2;GLN1
Cluster21	nucleoside monophosphate biosynthetic process	9.05898e-09	4.52949e-08	2138	16	12	5	55.6771	ADE1;HIS7;ADE5,7;ADE4;ADE2
Cluster21	nucleoside monophosphate metabolic process	1.27983e-08	5.54595e-08	2138	17	12	5	52.402	ADE1;HIS7;ADE5,7;ADE4;ADE2
Cluster21	purine base metabolic process	1.27983e-08	5.54595e-08	2138	17	12	5	52.402	ADE5,7;ADE3;MTD1;ADE4;ADE2
Cluster21	heterocycle metabolic process	1.75929e-08	7.1471e-08	2138	169	12	9	9.48817	ADE1;HIS7;HIS1;ADE5,7;ADE3;MTD1;ADE4;ADE12;ADE2
Cluster21	'de novo' IMP biosynthetic process	1.97769e-08	7.56177e-08	2138	7	12	4	101.81	ADE1;ADE5,7;ADE4;ADE2
Cluster21	nucleoside phosphate metabolic process	3.00497e-08	1.02802e-07	2138	119	12	8	11.9776	ADE1;HIS7;ADE5,7;ADE3;MTD1;ADE4;ADE12;ADE2
Cluster21	nucleotide metabolic process	3.00497e-08	1.02802e-07	2138	119	12	8	11.9776	ADE1;HIS7;ADE5,7;ADE3;MTD1;ADE4;ADE12;ADE2
Cluster21	IMP biosynthetic process	3.94351e-08	1.16513e-07	2138	8	12	4	89.0833	ADE1;ADE5,7;ADE4;ADE2
Cluster21	IMP metabolic process	3.94351e-08	1.16513e-07	2138	8	12	4	89.0833	ADE1;ADE5,7;ADE4;ADE2
Cluster21	purine base biosynthetic process	3.94351e-08	1.16513e-07	2138	8	12	4	89.0833	ADE5,7;ADE3;MTD1;ADE4
Cluster21	nucleobase metabolic process	6.84551e-08	1.9346e-07	2138	23	12	5	38.7319	ADE5,7;ADE3;MTD1;ADE4;ADE2
Cluster21	nucleobase, nucleoside and nucleotide metabolic process	7.77666e-08	2.10618e-07	2138	134	12	8	10.6368	ADE1;HIS7;ADE5,7;ADE3;MTD1;ADE4;ADE12;ADE2
Cluster21	purine ribonucleoside monophosphate biosynthetic process	1.84239e-07	4.60597e-07	2138	11	12	4	64.7879	ADE1;ADE5,7;ADE4;ADE2
Cluster21	purine ribonucleoside monophosphate metabolic process	1.84239e-07	4.60597e-07	2138	11	12	4	64.7879	ADE1;ADE5,7;ADE4;ADE2
Cluster21	nucleobase biosynthetic process	3.96788e-07	9.55231e-07	2138	13	12	4	54.8205	ADE5,7;ADE3;MTD1;ADE4
Cluster21	small molecule metabolic process	4.85633e-07	1.12736e-06	2138	468	12	11	4.18768	ADE1;HIS7;HIS1;ADE5,7;ADE3;MTD1;SHM2;ADE4;ADE12;ADE2;GLN1
Cluster21	ribonucleoside monophosphate biosynthetic process	5.53834e-07	1.19997e-06	2138	14	12	4	50.9048	ADE1;ADE5,7;ADE4;ADE2
Cluster21	ribonucleoside monophosphate metabolic process	5.53834e-07	1.19997e-06	2138	14	12	4	50.9048	ADE1;ADE5,7;ADE4;ADE2
Cluster21	pigment biosynthetic process	7.52957e-07	1.57878e-06	2138	15	12	4	47.5111	ADE5,7;ADE3;MTD1;ADE4
Cluster21	pigment metabolic process	1.00092e-06	2.03312e-06	2138	16	12	4	44.5417	ADE5,7;ADE3;MTD1;ADE4
Cluster21	cellular aromatic compound metabolic process	3.61017e-06	7.11094e-06	2138	49	12	5	18.1803	ADE5,7;ADE3;MTD1;ADE4;ADE2
Cluster21	histidine biosynthetic process	4.6744e-06	8.21179e-06	2138	7	12	3	76.3571	HIS7;HIS1;ADE3
Cluster21	histidine family amino acid biosynthetic process	4.6744e-06	8.21179e-06	2138	7	12	3	76.3571	HIS7;HIS1;ADE3
Cluster21	histidine family amino acid metabolic process	4.6744e-06	8.21179e-06	2138	7	12	3	76.3571	HIS7;HIS1;ADE3
Cluster21	histidine metabolic process	4.6744e-06	8.21179e-06	2138	7	12	3	76.3571	HIS7;HIS1;ADE3
Cluster21	purine ribonucleotide biosynthetic process	6.77064e-06	1.15814e-05	2138	25	12	4	28.5067	ADE1;ADE5,7;ADE4;ADE2
Cluster21	ribonucleotide biosynthetic process	1.08599e-05	1.80999e-05	2138	28	12	4	25.4524	ADE1;ADE5,7;ADE4;ADE2
Cluster21	glutamine metabolic process	5.92453e-05	9.62737e-05	2138	15	12	3	35.6333	HIS7;ADE4;GLN1
Cluster21	cellular nitrogen compound metabolic process	8.63501e-05	0.000136896	2138	758	12	11	2.58553	ADE1;HIS7;HIS1;ADE5,7;ADE3;MTD1;SHM2;ADE4;ADE12;ADE2;GLN1
Cluster21	nitrogen compound metabolic process	0.000107714	0.0001667	2138	774	12	11	2.53208	ADE1;HIS7;HIS1;ADE5,7;ADE3;MTD1;SHM2;ADE4;ADE12;ADE2;GLN1
Cluster21	cellular amino acid metabolic process	0.000112702	0.000170364	2138	163	12	6	6.55828	HIS7;HIS1;ADE3;SHM2;ADE4;GLN1
Cluster21	cellular amine metabolic process	0.000129312	0.000191029	2138	167	12	6	6.4012	HIS7;HIS1;ADE3;SHM2;ADE4;GLN1
Cluster21	cellular biosynthetic process	0.000199738	0.000288511	2138	642	12	10	2.77518	ADE1;HIS7;HIS1;ADE5,7;ADE3;MTD1;ADE4;ADE12;ADE2;GLN1
Cluster21	amine metabolic process	0.000230226	0.00032532	2138	185	12	6	5.77838	HIS7;HIS1;ADE3;SHM2;ADE4;GLN1
Cluster21	biosynthetic process	0.000251177	0.000347372	2138	658	12	10	2.7077	ADE1;HIS7;HIS1;ADE5,7;ADE3;MTD1;ADE4;ADE12;ADE2;GLN1
Cluster21	purine ribonucleotide metabolic process	0.000266864	0.000361378	2138	62	12	4	11.4946	ADE1;ADE5,7;ADE4;ADE2
Cluster21	ribonucleotide metabolic process	0.000320935	0.00042573	2138	65	12	4	10.9641	ADE1;ADE5,7;ADE4;ADE2
Cluster21	carboxylic acid metabolic process	0.000544597	0.000694094	2138	216	12	6	4.94907	HIS7;HIS1;ADE3;SHM2;ADE4;GLN1
Cluster21	oxoacid metabolic process	0.000544597	0.000694094	2138	216	12	6	4.94907	HIS7;HIS1;ADE3;SHM2;ADE4;GLN1
Cluster21	organic acid metabolic process	0.000558624	0.00069828	2138	217	12	6	4.92627	HIS7;HIS1;ADE3;SHM2;ADE4;GLN1
Cluster21	cellular ketone metabolic process	0.000648938	0.000795867	2138	223	12	6	4.79372	HIS7;HIS1;ADE3;SHM2;ADE4;GLN1
Cluster21	glutamine family amino acid metabolic process	0.00147004	0.00176949	2138	43	12	3	12.4302	HIS7;ADE4;GLN1
Cluster21	one-carbon metabolic process	0.00157259	0.00185851	2138	44	12	3	12.1477	ADE3;MTD1;SHM2
Cluster21	cellular amino acid biosynthetic process	0.00173317	0.00201171	2138	101	12	4	7.05611	HIS7;HIS1;ADE3;GLN1
Cluster21	amine biosynthetic process	0.00186526	0.00212706	2138	103	12	4	6.91909	HIS7;HIS1;ADE3;GLN1
Cluster21	carboxylic acid biosynthetic process	0.00309095	0.00340528	2138	118	12	4	6.03955	HIS7;HIS1;ADE3;GLN1
Cluster21	organic acid biosynthetic process	0.00309095	0.00340528	2138	118	12	4	6.03955	HIS7;HIS1;ADE3;GLN1
Cluster21	nucleobase, nucleoside, nucleotide and nucleic acid metabolic process	0.00696193	0.00754209	2138	614	12	8	2.32139	ADE1;HIS7;ADE5,7;ADE3;MTD1;ADE4;ADE12;ADE2
Cluster21	primary metabolic process	0.0113021	0.0120432	2138	1215	12	11	1.61303	ADE1;HIS7;HIS1;ADE5,7;ADE3;MTD1;SHM2;ADE4;ADE12;ADE2;GLN1
Cluster21	cellular metabolic process	0.0244641	0.0256479	2138	1314	12	11	1.4915	ADE1;HIS7;HIS1;ADE5,7;ADE3;MTD1;SHM2;ADE4;ADE12;ADE2;GLN1
Cluster21	metabolic process	0.0412521	0.0425617	2138	1387	12	11	1.413	ADE1;HIS7;HIS1;ADE5,7;ADE3;MTD1;SHM2;ADE4;ADE12;ADE2;GLN1
Cluster22	establishment of protein localization to vacuole	0.00023578	0.0203557	2138	27	106	7	5.22921	VID24;BSD2;ATG9;ATG1;YPT53;ATG3;ATG13
Cluster22	protein localization to vacuole	0.00023578	0.0203557	2138	27	106	7	5.22921	VID24;BSD2;ATG9;ATG1;YPT53;ATG3;ATG13
Cluster22	protein targeting to vacuole	0.00023578	0.0203557	2138	27	106	7	5.22921	VID24;BSD2;ATG9;ATG1;YPT53;ATG3;ATG13
Cluster22	mitochondrion degradation	0.00076862	0.0409774	2138	16	106	5	6.30307	ATG9;ATG1;ECM37;ATG3;ATG13
Cluster22	membrane invagination	0.00079107	0.0409774	2138	52	106	9	3.49093	ATG9;RIM8;ATG1;NVJ1;YPT53;ATG3;AKR2;CSR2;ATG13
Cluster22	microautophagy	0.00104631	0.0447081	2138	17	106	5	5.9323	ATG9;ATG1;NVJ1;ATG3;ATG13
Cluster22	thiamine biosynthetic process	0.00143884	0.0447081	2138	11	106	4	7.33448	SNO3;THI4;THI11;SNZ1
Cluster22	vacuole organization	0.00175079	0.0447081	2138	47	106	8	3.43316	VID24;BSD2;ATG9;ATG1;YPT53;ATG3;PEP12;ATG13
Cluster22	vacuolar transport	0.00201573	0.0447081	2138	48	106	8	3.36164	VID24;BSD2;ATG9;ATG1;YPT53;ATG3;PEP12;ATG13
Cluster22	piecemeal microautophagy of nucleus	0.00207649	0.0447081	2138	12	106	4	6.72327	ATG9;ATG1;ATG3;ATG13
Cluster22	thiamine metabolic process	0.00207649	0.0447081	2138	12	106	4	6.72327	SNO3;THI4;THI11;SNZ1
Cluster22	thiamine-containing compound biosynthetic process	0.00207649	0.0447081	2138	12	106	4	6.72327	SNO3;THI4;THI11;SNZ1
Cluster22	CVT pathway	0.00288591	0.0447081	2138	13	106	4	6.2061	ATG9;ATG1;ATG3;ATG13
Cluster22	macroautophagy	0.00288591	0.0447081	2138	13	106	4	6.2061	ATG9;ATG1;ATG3;ATG13
Cluster22	thiamine-containing compound metabolic process	0.00288591	0.0447081	2138	13	106	4	6.2061	SNO3;THI4;THI11;SNZ1
Cluster22	vitamin biosynthetic process	0.00293451	0.0447081	2138	21	106	5	4.80234	SNO3;THI4;THI11;ISA1;SNZ1
Cluster22	water-soluble vitamin biosynthetic process	0.00293451	0.0447081	2138	21	106	5	4.80234	SNO3;THI4;THI11;ISA1;SNZ1
Cluster22	autophagic vacuole assembly	0.00358403	0.0472652	2138	7	106	3	8.6442	ATG9;ATG1;ATG3
Cluster22	vitamin metabolic process	0.00364982	0.0472652	2138	22	106	5	4.58405	SNO3;THI4;THI11;ISA1;SNZ1
Cluster22	water-soluble vitamin metabolic process	0.00364982	0.0472652	2138	22	106	5	4.58405	SNO3;THI4;THI11;ISA1;SNZ1
Cluster22	cellular response to external stimulus	0.00443314	0.0483723	2138	43	106	7	3.28346	ATG9;ATG1;SIP5;SIP18;ATG3;YPL230W;ATG13
Cluster22	cellular response to extracellular stimulus	0.00443314	0.0483723	2138	43	106	7	3.28346	ATG9;ATG1;SIP5;SIP18;ATG3;YPL230W;ATG13
Cluster22	cellular response to starvation	0.00448237	0.0483723	2138	23	106	5	4.38474	ATG9;ATG1;SIP5;ATG3;ATG13
Cluster22	response to starvation	0.00448237	0.0483723	2138	23	106	5	4.38474	ATG9;ATG1;SIP5;ATG3;ATG13
Cluster25	nucleosome assembly	1.60397e-16	8.82182e-15	2138	15	7	7	142.533	HTB2;HTA2;HHF1;HHT1;HTB1;HTA1;HHT2
Cluster25	chromatin assembly	6.1107e-15	1.68044e-13	2138	23	7	7	92.9565	HTB2;HTA2;HHF1;HHT1;HTB1;HTA1;HHT2
Cluster25	protein-DNA complex assembly	2.21347e-14	4.05803e-13	2138	27	7	7	79.1852	HTB2;HTA2;HHF1;HHT1;HTB1;HTA1;HHT2
Cluster25	DNA packaging	2.9513e-14	4.05803e-13	2138	28	7	7	76.3571	HTB2;HTA2;HHF1;HHT1;HTB1;HTA1;HHT2
Cluster25	chromatin assembly or disassembly	8.38962e-14	9.22858e-13	2138	32	7	7	66.8125	HTB2;HTA2;HHF1;HHT1;HTB1;HTA1;HHT2
Cluster25	protein-DNA complex subunit organization	1.06484e-13	9.761e-13	2138	33	7	7	64.7879	HTB2;HTA2;HHF1;HHT1;HTB1;HTA1;HHT2
Cluster25	DNA conformation change	1.3409e-13	1.05357e-12	2138	34	7	7	62.8824	HTB2;HTA2;HHF1;HHT1;HTB1;HTA1;HHT2
Cluster25	nucleosome organization	2.08071e-13	1.43049e-12	2138	36	7	7	59.3889	HTB2;HTA2;HHF1;HHT1;HTB1;HTA1;HHT2
Cluster25	chromatin organization	1.71745e-10	1.04955e-09	2138	89	7	7	24.0225	HTB2;HTA2;HHF1;HHT1;HTB1;HTA1;HHT2
Cluster25	cellular macromolecular complex assembly	7.42704e-10	4.08487e-09	2138	109	7	7	19.6147	HTB2;HTA2;HHF1;HHT1;HTB1;HTA1;HHT2
Cluster25	macromolecular complex assembly	1.98759e-09	9.93794e-09	2138	125	7	7	17.104	HTB2;HTA2;HHF1;HHT1;HTB1;HTA1;HHT2
Cluster25	chromosome organization	4.47647e-09	2.05172e-08	2138	140	7	7	15.2714	HTB2;HTA2;HHF1;HHT1;HTB1;HTA1;HHT2
Cluster25	cellular macromolecular complex subunit organization	7.68724e-09	3.25229e-08	2138	151	7	7	14.1589	HTB2;HTA2;HHF1;HHT1;HTB1;HTA1;HHT2
Cluster25	macromolecular complex subunit organization	1.57724e-08	6.19629e-08	2138	167	7	7	12.8024	HTB2;HTA2;HHF1;HHT1;HTB1;HTA1;HHT2
Cluster25	cellular component assembly at cellular level	3.02647e-08	1.1097e-07	2138	183	7	7	11.6831	HTB2;HTA2;HHF1;HHT1;HTB1;HTA1;HHT2
Cluster25	cellular component assembly	5.11289e-08	1.75756e-07	2138	197	7	7	10.8528	HTB2;HTA2;HHF1;HHT1;HTB1;HTA1;HHT2
Cluster25	cellular component biogenesis	4.07953e-07	1.31985e-06	2138	264	7	7	8.09848	HTB2;HTA2;HHF1;HHT1;HTB1;HTA1;HHT2
Cluster25	DNA repair	1.28382e-06	3.92279e-06	2138	80	7	5	19.0893	HTA2;HHT1;HTB1;HTA1;HHT2
Cluster25	response to DNA damage stimulus	3.57436e-06	1.03468e-05	2138	98	7	5	15.5831	HTA2;HHT1;HTB1;HTA1;HHT2
Cluster25	organelle organization	7.68619e-06	2.1137e-05	2138	400	7	7	5.345	HTB2;HTA2;HHF1;HHT1;HTB1;HTA1;HHT2
Cluster25	DNA metabolic process	2.04655e-05	5.36002e-05	2138	139	7	5	10.9866	HTA2;HHT1;HTB1;HTA1;HHT2
Cluster25	cellular component organization at cellular level	2.98895e-05	7.47239e-05	2138	485	7	7	4.40825	HTB2;HTA2;HHF1;HHT1;HTB1;HTA1;HHT2
Cluster25	cellular response to stress	9.0645e-05	0.00021676	2138	188	7	5	8.1231	HTA2;HHT1;HTB1;HTA1;HHT2
Cluster25	cellular component organization or biogenesis at cellular level	0.000136832	0.000313573	2138	602	7	7	3.5515	HTB2;HTA2;HHF1;HHT1;HTB1;HTA1;HHT2
Cluster25	cellular component organization	0.000166443	0.000366174	2138	619	7	7	3.45396	HTB2;HTA2;HHF1;HHT1;HTB1;HTA1;HHT2
Cluster25	cellular component organization or biogenesis	0.000281436	0.000595344	2138	667	7	7	3.2054	HTB2;HTA2;HHF1;HHT1;HTB1;HTA1;HHT2
Cluster25	sexual sporulation	0.000394615	0.000775137	2138	50	7	3	18.3257	HHF1;HHT1;HHT2
Cluster25	sexual sporulation resulting in formation of a cellular spore	0.000394615	0.000775137	2138	50	7	3	18.3257	HHF1;HHT1;HHT2
Cluster25	response to stress	0.000715183	0.00135638	2138	288	7	5	5.30258	HTA2;HHT1;HTB1;HTA1;HHT2
Cluster25	anatomical structure formation involved in morphogenesis	0.000983397	0.00169021	2138	68	7	3	13.4748	HHF1;HHT1;HHT2
Cluster25	sporulation	0.000983397	0.00169021	2138	68	7	3	13.4748	HHF1;HHT1;HHT2
Cluster25	sporulation resulting in formation of a cellular spore	0.000983397	0.00169021	2138	68	7	3	13.4748	HHF1;HHT1;HHT2
Cluster25	cellular response to stimulus	0.00103181	0.00171968	2138	311	7	5	4.91043	HTA2;HHT1;HTB1;HTA1;HHT2
Cluster25	developmental process involved in reproduction	0.00131178	0.00212199	2138	75	7	3	12.2171	HHF1;HHT1;HHT2
Cluster25	cell differentiation	0.00152743	0.00240025	2138	79	7	3	11.5986	HHF1;HHT1;HHT2
Cluster25	anatomical structure development	0.00195693	0.00290895	2138	86	7	3	10.6545	HHF1;HHT1;HHT2
Cluster25	anatomical structure morphogenesis	0.00195693	0.00290895	2138	86	7	3	10.6545	HHF1;HHT1;HHT2
Cluster25	cellular developmental process	0.00277498	0.00401642	2138	97	7	3	9.44624	HHF1;HHT1;HHT2
Cluster25	sexual reproduction	0.00320832	0.00452456	2138	102	7	3	8.98319	HHF1;HHT1;HHT2
Cluster25	cellular process involved in reproduction	0.00441582	0.00592366	2138	114	7	3	8.03759	HHF1;HHT1;HHT2
Cluster25	reproductive process	0.00441582	0.00592366	2138	114	7	3	8.03759	HHF1;HHT1;HHT2
Cluster25	response to stimulus	0.00644272	0.00843689	2138	460	7	5	3.31988	HTA2;HHT1;HTB1;HTA1;HHT2
Cluster25	developmental process	0.00699367	0.0089454	2138	134	7	3	6.83795	HHF1;HHT1;HHT2
Cluster25	nucleic acid metabolic process	0.00836222	0.0104528	2138	487	7	5	3.13582	HTA2;HHT1;HTB1;HTA1;HHT2
Cluster25	reproduction	0.00942796	0.0115231	2138	149	7	3	6.14957	HHF1;HHT1;HHT2
Cluster25	cellular macromolecule metabolic process	0.0130166	0.0155633	2138	801	7	6	2.28785	HTA2;HHF1;HHT1;HTB1;HTA1;HHT2
Cluster25	macromolecule metabolic process	0.0162731	0.0190429	2138	834	7	6	2.19733	HTA2;HHF1;HHT1;HTB1;HTA1;HHT2
Cluster25	nucleobase, nucleoside, nucleotide and nucleic acid metabolic process	0.023611	0.0270542	2138	614	7	5	2.4872	HTA2;HHT1;HTB1;HTA1;HHT2
Cluster26	transposition, RNA-mediated	1.91041e-36	7.25954e-35	2138	17	19	16	105.907	YBR012W-A;YBR012W-B;YCL020W;YER138C;YER160C;YHR214C-B;YJR026W;YJR027W;YJR028W;YML039W;YML040W;YML045W;YMR045C;YMR046C;YMR050C;YMR051C
Cluster26	transposition	1.71708e-35	3.26245e-34	2138	18	19	16	100.023	YBR012W-A;YBR012W-B;YCL020W;YER138C;YER160C;YHR214C-B;YJR026W;YJR027W;YJR028W;YML039W;YML040W;YML045W;YMR045C;YMR046C;YMR050C;YMR051C
Cluster26	developmental maturation	3.65245e-20	1.38793e-19	2138	9	19	9	112.526	YBR012W-B;YER138C;YER160C;YHR214C-B;YJR027W;YML039W;YML045W;YMR045C;YMR050C
Cluster26	viral assembly, maturation, egress, and release	3.65245e-20	1.38793e-19	2138	9	19	9	112.526	YBR012W-B;YER138C;YER160C;YHR214C-B;YJR027W;YML039W;YML045W;YMR045C;YMR050C
Cluster26	viral capsid assembly	3.65245e-20	1.38793e-19	2138	9	19	9	112.526	YBR012W-B;YER138C;YER160C;YHR214C-B;YJR027W;YML039W;YML045W;YMR045C;YMR050C
Cluster26	viral infectious cycle	3.65245e-20	1.38793e-19	2138	9	19	9	112.526	YBR012W-B;YER138C;YER160C;YHR214C-B;YJR027W;YML039W;YML045W;YMR045C;YMR050C
Cluster26	viral procapsid maturation	3.65245e-20	1.38793e-19	2138	9	19	9	112.526	YBR012W-B;YER138C;YER160C;YHR214C-B;YJR027W;YML039W;YML045W;YMR045C;YMR050C
Cluster26	viral reproduction	3.65245e-20	1.38793e-19	2138	9	19	9	112.526	YBR012W-B;YER138C;YER160C;YHR214C-B;YJR027W;YML039W;YML045W;YMR045C;YMR050C
Cluster26	viral reproductive process	3.65245e-20	1.38793e-19	2138	9	19	9	112.526	YBR012W-B;YER138C;YER160C;YHR214C-B;YJR027W;YML039W;YML045W;YMR045C;YMR050C
Cluster26	virion assembly	3.65245e-20	1.38793e-19	2138	9	19	9	112.526	YBR012W-B;YER138C;YER160C;YHR214C-B;YJR027W;YML039W;YML045W;YMR045C;YMR050C
Cluster26	DNA integration	3.63701e-19	1.25642e-18	2138	10	19	9	101.274	YBR012W-B;YER138C;YER160C;YHR214C-B;YJR027W;YML039W;YML045W;YMR045C;YMR050C
Cluster26	DNA recombination	1.11832e-10	3.54135e-10	2138	52	19	9	19.4757	YBR012W-B;YER138C;YER160C;YHR214C-B;YJR027W;YML039W;YML045W;YMR045C;YMR050C
Cluster26	developmental process involved in reproduction	3.45615e-09	1.01026e-08	2138	75	19	9	13.5032	YBR012W-B;YER138C;YER160C;YHR214C-B;YJR027W;YML039W;YML045W;YMR045C;YMR050C
Cluster26	proteolysis	5.12979e-08	1.39237e-07	2138	101	19	9	10.0271	YBR012W-B;YER138C;YER160C;YHR214C-B;YJR027W;YML039W;YML045W;YMR045C;YMR050C
Cluster26	cellular process involved in reproduction	1.50366e-07	3.57119e-07	2138	114	19	9	8.88366	YBR012W-B;YER138C;YER160C;YHR214C-B;YJR027W;YML039W;YML045W;YMR045C;YMR050C
Cluster26	reproductive process	1.50366e-07	3.57119e-07	2138	114	19	9	8.88366	YBR012W-B;YER138C;YER160C;YHR214C-B;YJR027W;YML039W;YML045W;YMR045C;YMR050C
Cluster26	developmental process	6.19348e-07	1.38442e-06	2138	134	19	9	7.55774	YBR012W-B;YER138C;YER160C;YHR214C-B;YJR027W;YML039W;YML045W;YMR045C;YMR050C
Cluster26	DNA metabolic process	8.5082e-07	1.79618e-06	2138	139	19	9	7.28588	YBR012W-B;YER138C;YER160C;YHR214C-B;YJR027W;YML039W;YML045W;YMR045C;YMR050C
Cluster26	reproduction	1.54828e-06	3.09656e-06	2138	149	19	9	6.79689	YBR012W-B;YER138C;YER160C;YHR214C-B;YJR027W;YML039W;YML045W;YMR045C;YMR050C
Cluster26	cellular component assembly at cellular level	8.84951e-06	1.68141e-05	2138	183	19	9	5.53408	YBR012W-B;YER138C;YER160C;YHR214C-B;YJR027W;YML039W;YML045W;YMR045C;YMR050C
Cluster26	cellular component assembly	1.63556e-05	2.95958e-05	2138	197	19	9	5.1408	YBR012W-B;YER138C;YER160C;YHR214C-B;YJR027W;YML039W;YML045W;YMR045C;YMR050C
Cluster26	cellular component biogenesis	0.000175416	0.000302992	2138	264	19	9	3.83612	YBR012W-B;YER138C;YER160C;YHR214C-B;YJR027W;YML039W;YML045W;YMR045C;YMR050C
Cluster26	nucleic acid metabolic process	0.000955016	0.00157785	2138	487	19	11	2.54166	PDR3;YBR012W-B;YER138C;YER160C;YHR214C-B;YJR027W;HAP1;YML039W;YML045W;YMR045C;YMR050C
Cluster26	protein metabolic process	0.00354383	0.00561106	2138	393	19	9	2.57694	YBR012W-B;YER138C;YER160C;YHR214C-B;YJR027W;YML039W;YML045W;YMR045C;YMR050C
Cluster26	nucleobase, nucleoside, nucleotide and nucleic acid metabolic process	0.00715176	0.0108707	2138	614	19	11	2.01594	PDR3;YBR012W-B;YER138C;YER160C;YHR214C-B;YJR027W;HAP1;YML039W;YML045W;YMR045C;YMR050C
Cluster26	cellular component organization at cellular level	0.0150724	0.0220288	2138	485	19	9	2.08812	YBR012W-B;YER138C;YER160C;YHR214C-B;YJR027W;YML039W;YML045W;YMR045C;YMR050C
Cluster29	nucleic acid metabolic process	0.000197635	0.00830068	2138	487	8	7	3.84138	RRN6;PPH3;SAK1;ECM22;ARG81;HSH155;FKH2
Cluster29	regulation of nitrogen compound metabolic process	0.000412081	0.0086537	2138	354	8	6	4.52966	RRN6;PPH3;PDC2;ECM22;ARG81;FKH2
Cluster29	nucleobase, nucleoside, nucleotide and nucleic acid metabolic process	0.000944237	0.0132193	2138	614	8	7	3.04682	RRN6;PPH3;SAK1;ECM22;ARG81;HSH155;FKH2
Cluster29	regulation of metabolic process	0.00135881	0.0134659	2138	437	8	6	3.66934	RRN6;PPH3;PDC2;ECM22;ARG81;FKH2
Cluster29	regulation of transcription, DNA-dependent	0.00235361	0.0134659	2138	309	8	5	4.32443	RRN6;PDC2;ECM22;ARG81;FKH2
Cluster29	regulation of RNA metabolic process	0.00261022	0.0134659	2138	316	8	5	4.22864	RRN6;PDC2;ECM22;ARG81;FKH2
Cluster29	cellular nitrogen compound metabolic process	0.0038265	0.0134659	2138	758	8	7	2.46801	RRN6;PPH3;SAK1;ECM22;ARG81;HSH155;FKH2
Cluster29	regulation of cellular macromolecule biosynthetic process	0.0040106	0.0134659	2138	347	8	5	3.85086	RRN6;PDC2;ECM22;ARG81;FKH2
Cluster29	regulation of gene expression	0.0040106	0.0134659	2138	347	8	5	3.85086	RRN6;PDC2;ECM22;ARG81;FKH2
Cluster29	regulation of macromolecule biosynthetic process	0.00406361	0.0134659	2138	348	8	5	3.8398	RRN6;PDC2;ECM22;ARG81;FKH2
Cluster29	regulation of nucleobase, nucleoside, nucleotide and nucleic acid metabolic process	0.00428097	0.0134659	2138	352	8	5	3.79616	RRN6;PDC2;ECM22;ARG81;FKH2
Cluster29	nitrogen compound metabolic process	0.00438944	0.0134659	2138	774	8	7	2.41699	RRN6;PPH3;SAK1;ECM22;ARG81;HSH155;FKH2
Cluster29	regulation of cellular biosynthetic process	0.00450698	0.0134659	2138	356	8	5	3.75351	RRN6;PDC2;ECM22;ARG81;FKH2
Cluster29	regulation of biosynthetic process	0.00456486	0.0134659	2138	357	8	5	3.743	RRN6;PDC2;ECM22;ARG81;FKH2
Cluster29	regulation of cellular process	0.0051075	0.0134659	2138	555	8	6	2.88919	RRN6;PPH3;PDC2;ECM22;ARG81;FKH2
Cluster29	cellular macromolecule metabolic process	0.00549495	0.0134659	2138	801	8	7	2.33552	RRN6;PPH3;SAK1;ECM22;ARG81;HSH155;FKH2
Cluster29	alcohol metabolic process	0.00614054	0.0134659	2138	110	8	3	7.28864	PDC2;SAK1;ECM22
Cluster29	positive regulation of nitrogen compound metabolic process	0.00629972	0.0134659	2138	111	8	3	7.22297	PPH3;PDC2;FKH2
Cluster29	regulation of biological process	0.00643091	0.0134659	2138	579	8	6	2.76943	RRN6;PPH3;PDC2;ECM22;ARG81;FKH2
Cluster29	RNA metabolic process	0.00649984	0.0134659	2138	386	8	5	3.46179	RRN6;ECM22;ARG81;HSH155;FKH2
Cluster29	regulation of macromolecule metabolic process	0.0068083	0.0134659	2138	390	8	5	3.42628	RRN6;PDC2;ECM22;ARG81;FKH2
Cluster29	macromolecule metabolic process	0.00715041	0.0134659	2138	834	8	7	2.24311	RRN6;PPH3;SAK1;ECM22;ARG81;HSH155;FKH2
Cluster29	cellular macromolecule biosynthetic process	0.0073742	0.0134659	2138	397	8	5	3.36587	RRN6;SAK1;ECM22;ARG81;FKH2
Cluster29	macromolecule biosynthetic process	0.00771288	0.0134975	2138	401	8	5	3.33229	RRN6;SAK1;ECM22;ARG81;FKH2
Cluster29	gene expression	0.00898982	0.014906	2138	415	8	5	3.21988	RRN6;ECM22;ARG81;HSH155;FKH2
Cluster29	regulation of cellular metabolic process	0.00938179	0.014906	2138	419	8	5	3.18914	RRN6;PDC2;ECM22;ARG81;FKH2
Cluster29	regulation of primary metabolic process	0.00958244	0.014906	2138	421	8	5	3.17399	RRN6;PDC2;ECM22;ARG81;FKH2
Cluster29	positive regulation of metabolic process	0.0106809	0.015175	2138	134	8	3	5.98321	PPH3;PDC2;FKH2
Cluster29	primary metabolic process	0.01077	0.015175	2138	1215	8	8	1.75967	RRN6;PPH3;PDC2;SAK1;ECM22;ARG81;HSH155;FKH2
Cluster29	RNA biosynthetic process	0.0112006	0.015175	2138	268	8	4	3.98881	RRN6;ECM22;ARG81;FKH2
Cluster29	transcription, DNA-dependent	0.0112006	0.015175	2138	268	8	4	3.98881	RRN6;ECM22;ARG81;FKH2
Cluster29	biological regulation	0.0124762	0.016375	2138	655	8	6	2.44809	RRN6;PPH3;PDC2;ECM22;ARG81;FKH2
Cluster29	negative regulation of cellular process	0.0137987	0.017562	2138	147	8	3	5.45408	PPH3;ARG81;FKH2
Cluster29	positive regulation of biological process	0.0145869	0.0178266	2138	150	8	3	5.345	PPH3;PDC2;FKH2
Cluster29	negative regulation of biological process	0.0148555	0.0178266	2138	151	8	3	5.3096	PPH3;ARG81;FKH2
Cluster29	cellular metabolic process	0.0201894	0.0235543	2138	1314	8	8	1.62709	RRN6;PPH3;PDC2;SAK1;ECM22;ARG81;HSH155;FKH2
Cluster29	metabolic process	0.0311502	0.0353597	2138	1387	8	8	1.54146	RRN6;PPH3;PDC2;SAK1;ECM22;ARG81;HSH155;FKH2
Cluster30	cellular respiration	2.42555e-20	3.20173e-18	2138	64	59	22	12.4566	PET9;COR1;KGD2;SDH4;QCR7;RIP1;COX4;COX13;QCR10;COX6;KGD1;SDH3;SDH1;SDH2;ACO1;COX8;COX7;IDH1;MDH2;CYT1;FUM1;QCR2
Cluster30	energy derivation by oxidation of organic compounds	2.1148e-17	1.39577e-15	2138	95	59	23	8.77324	PET9;COR1;KGD2;SDH4;QCR7;RIP1;COX4;COX13;QCR10;COX6;KGD1;SDH3;SDH1;SDH2;ACO1;COX8;NDE1;COX7;IDH1;MDH2;CYT1;FUM1;QCR2
Cluster30	generation of precursor metabolites and energy	9.85747e-17	3.60734e-15	2138	126	59	25	7.18994	PET9;COR1;KGD2;SDH4;QCR7;RIP1;COX4;COX13;QCR10;COX6;KGD1;SDH3;SDH1;SDH2;ACO1;COX8;CYB2;NDE1;COX7;IDH1;MDH2;CYT1;FRE5;FUM1;QCR2
Cluster30	electron transport chain	1.09313e-16	3.60734e-15	2138	37	59	16	15.6702	COR1;SDH4;QCR7;RIP1;COX4;QCR10;COX6;SDH3;SDH1;SDH2;COX8;CYB2;COX7;CYT1;FRE5;QCR2
Cluster30	ATP synthesis coupled electron transport	2.31814e-16	4.37135e-15	2138	21	59	13	22.4326	SDH4;QCR7;RIP1;COX4;QCR10;COX6;SDH3;SDH1;SDH2;COX8;COX7;CYT1;QCR2
Cluster30	mitochondrial ATP synthesis coupled electron transport	2.31814e-16	4.37135e-15	2138	21	59	13	22.4326	SDH4;QCR7;RIP1;COX4;QCR10;COX6;SDH3;SDH1;SDH2;COX8;COX7;CYT1;QCR2
Cluster30	respiratory electron transport chain	2.31814e-16	4.37135e-15	2138	21	59	13	22.4326	SDH4;QCR7;RIP1;COX4;QCR10;COX6;SDH3;SDH1;SDH2;COX8;COX7;CYT1;QCR2
Cluster30	aerobic respiration	5.34795e-16	8.14347e-15	2138	56	59	18	11.6477	PET9;COR1;KGD2;SDH4;QCR7;RIP1;COX4;COX13;QCR10;KGD1;SDH3;SDH1;SDH2;ACO1;IDH1;MDH2;FUM1;QCR2
Cluster30	oxidative phosphorylation	5.55236e-16	8.14347e-15	2138	22	59	13	21.4129	SDH4;QCR7;RIP1;COX4;QCR10;COX6;SDH3;SDH1;SDH2;COX8;COX7;CYT1;QCR2
Cluster30	ATP synthesis coupled proton transport	4.86322e-14	5.83586e-13	2138	10	59	9	32.6136	ATP1;ATP3;ATP16;ATP5;ATP17;ATP7;ATP4;ATP15;ATP20
Cluster30	energy coupled proton transport, down electrochemical gradient	4.86322e-14	5.83586e-13	2138	10	59	9	32.6136	ATP1;ATP3;ATP16;ATP5;ATP17;ATP7;ATP4;ATP15;ATP20
Cluster30	ATP biosynthetic process	3.26125e-12	3.58738e-11	2138	13	59	9	25.0874	ATP1;ATP3;ATP16;ATP5;ATP17;ATP7;ATP4;ATP15;ATP20
Cluster30	nucleoside triphosphate biosynthetic process	8.93834e-12	7.37413e-11	2138	14	59	9	23.2954	ATP1;ATP3;ATP16;ATP5;ATP17;ATP7;ATP4;ATP15;ATP20
Cluster30	purine nucleoside triphosphate biosynthetic process	8.93834e-12	7.37413e-11	2138	14	59	9	23.2954	ATP1;ATP3;ATP16;ATP5;ATP17;ATP7;ATP4;ATP15;ATP20
Cluster30	purine ribonucleoside triphosphate biosynthetic process	8.93834e-12	7.37413e-11	2138	14	59	9	23.2954	ATP1;ATP3;ATP16;ATP5;ATP17;ATP7;ATP4;ATP15;ATP20
Cluster30	ribonucleoside triphosphate biosynthetic process	8.93834e-12	7.37413e-11	2138	14	59	9	23.2954	ATP1;ATP3;ATP16;ATP5;ATP17;ATP7;ATP4;ATP15;ATP20
Cluster30	oxidation-reduction process	5.6517e-11	4.38838e-10	2138	237	59	26	3.9754	PET9;COR1;KGD2;SDH4;QCR7;RIP1;DSF1;COX4;COX13;QCR10;COX6;KGD1;SDH3;SDH1;SDH2;ACO1;COX8;CYB2;NDE1;COX7;IDH1;MDH2;CYT1;FRE5;FUM1;QCR2
Cluster30	acetyl-CoA metabolic process	1.49591e-10	1.097e-09	2138	31	59	11	12.8584	ACH1;KGD2;SDH4;KGD1;SDH3;SDH1;SDH2;ACO1;IDH1;MDH2;FUM1
Cluster30	acetyl-CoA catabolic process	2.77538e-10	1.74452e-09	2138	25	59	10	14.4949	KGD2;SDH4;KGD1;SDH3;SDH1;SDH2;ACO1;IDH1;MDH2;FUM1
Cluster30	coenzyme catabolic process	2.77538e-10	1.74452e-09	2138	25	59	10	14.4949	KGD2;SDH4;KGD1;SDH3;SDH1;SDH2;ACO1;IDH1;MDH2;FUM1
Cluster30	tricarboxylic acid cycle	2.77538e-10	1.74452e-09	2138	25	59	10	14.4949	KGD2;SDH4;KGD1;SDH3;SDH1;SDH2;ACO1;IDH1;MDH2;FUM1
Cluster30	hydrogen transport	3.70599e-10	2.12692e-09	2138	19	59	9	17.165	ATP1;ATP3;ATP16;ATP5;ATP17;ATP7;ATP4;ATP15;ATP20
Cluster30	proton transport	3.70599e-10	2.12692e-09	2138	19	59	9	17.165	ATP1;ATP3;ATP16;ATP5;ATP17;ATP7;ATP4;ATP15;ATP20
Cluster30	cofactor catabolic process	4.41523e-10	2.42838e-09	2138	26	59	10	13.9374	KGD2;SDH4;KGD1;SDH3;SDH1;SDH2;ACO1;IDH1;MDH2;FUM1
Cluster30	monovalent inorganic cation transport	3.00926e-09	1.58889e-08	2138	23	59	9	14.1798	ATP1;ATP3;ATP16;ATP5;ATP17;ATP7;ATP4;ATP15;ATP20
Cluster30	ion transport	6.33392e-09	3.21568e-08	2138	90	59	15	6.03955	ATP1;ATP3;AGP2;HSP30;GIT1;ATP16;ATP5;ATP17;MIR1;SFC1;ATP7;FRE5;ATP4;ATP15;ATP20
Cluster30	purine ribonucleotide biosynthetic process	7.20756e-09	3.5237e-08	2138	25	59	9	13.0454	ATP1;ATP3;ATP16;ATP5;ATP17;ATP7;ATP4;ATP15;ATP20
Cluster30	ion transmembrane transport	1.26021e-08	5.94097e-08	2138	35	59	10	10.3535	ATP1;ATP3;ATP16;ATP5;ATP17;MIR1;ATP7;ATP4;ATP15;ATP20
Cluster30	ribonucleotide biosynthetic process	2.28496e-08	1.04005e-07	2138	28	59	9	11.6477	ATP1;ATP3;ATP16;ATP5;ATP17;ATP7;ATP4;ATP15;ATP20
Cluster30	ATP metabolic process	4.53439e-08	1.93077e-07	2138	30	59	9	10.8712	ATP1;ATP3;ATP16;ATP5;ATP17;ATP7;ATP4;ATP15;ATP20
Cluster30	purine nucleotide biosynthetic process	4.53439e-08	1.93077e-07	2138	30	59	9	10.8712	ATP1;ATP3;ATP16;ATP5;ATP17;ATP7;ATP4;ATP15;ATP20
Cluster30	purine-containing compound biosynthetic process	1.52561e-07	6.29313e-07	2138	34	59	9	9.59222	ATP1;ATP3;ATP16;ATP5;ATP17;ATP7;ATP4;ATP15;ATP20
Cluster30	mitochondrial electron transport, ubiquinol to cytochrome c	7.09762e-07	2.83905e-06	2138	8	59	5	22.6483	QCR7;RIP1;QCR10;CYT1;QCR2
Cluster30	transport	1.11327e-06	4.32212e-06	2138	507	59	31	2.21569	PET9;COR1;ATP1;ATP3;AGP2;HSP30;GIT1;ATP16;SNF3;SDH4;ATP5;ATP17;QCR7;STL1;RIP1;HXT10;QCR10;MIR1;SFC1;ATP7;SDH3;SDH1;SDH2;CYB2;MDH2;CYT1;FRE5;ATP4;ATP15;ATP20;QCR2
Cluster30	establishment of localization	1.40312e-06	5.29178e-06	2138	512	59	31	2.19405	PET9;COR1;ATP1;ATP3;AGP2;HSP30;GIT1;ATP16;SNF3;SDH4;ATP5;ATP17;QCR7;STL1;RIP1;HXT10;QCR10;MIR1;SFC1;ATP7;SDH3;SDH1;SDH2;CYB2;MDH2;CYT1;FRE5;ATP4;ATP15;ATP20;QCR2
Cluster30	cofactor metabolic process	1.78536e-06	6.54633e-06	2138	101	59	13	4.66421	ACH1;KGD2;SDH4;KGD1;SDH3;SDH1;SDH2;ACO1;NDE1;IDH1;MDH2;ISU1;FUM1
Cluster30	coenzyme metabolic process	1.98171e-06	7.06988e-06	2138	86	59	12	5.05637	ACH1;KGD2;SDH4;KGD1;SDH3;SDH1;SDH2;ACO1;NDE1;IDH1;MDH2;FUM1
Cluster30	mitochondrial electron transport, succinate to ubiquinone	2.56716e-06	8.91751e-06	2138	5	59	4	28.9898	SDH4;SDH3;SDH1;SDH2
Cluster30	cation transport	4.14723e-06	1.40368e-05	2138	62	59	10	5.84472	ATP1;ATP3;AGP2;ATP16;ATP5;ATP17;ATP7;ATP4;ATP15;ATP20
Cluster30	nucleotide biosynthetic process	6.13974e-06	1.86267e-05	2138	51	59	9	6.39482	ATP1;ATP3;ATP16;ATP5;ATP17;ATP7;ATP4;ATP15;ATP20
Cluster30	purine nucleoside triphosphate metabolic process	6.13974e-06	1.86267e-05	2138	51	59	9	6.39482	ATP1;ATP3;ATP16;ATP5;ATP17;ATP7;ATP4;ATP15;ATP20
Cluster30	purine ribonucleoside triphosphate metabolic process	6.13974e-06	1.86267e-05	2138	51	59	9	6.39482	ATP1;ATP3;ATP16;ATP5;ATP17;ATP7;ATP4;ATP15;ATP20
Cluster30	ribonucleoside triphosphate metabolic process	6.13974e-06	1.86267e-05	2138	51	59	9	6.39482	ATP1;ATP3;ATP16;ATP5;ATP17;ATP7;ATP4;ATP15;ATP20
Cluster30	localization	6.2089e-06	1.86267e-05	2138	546	59	31	2.05743	PET9;COR1;ATP1;ATP3;AGP2;HSP30;GIT1;ATP16;SNF3;SDH4;ATP5;ATP17;QCR7;STL1;RIP1;HXT10;QCR10;MIR1;SFC1;ATP7;SDH3;SDH1;SDH2;CYB2;MDH2;CYT1;FRE5;ATP4;ATP15;ATP20;QCR2
Cluster30	nucleoside triphosphate metabolic process	7.26663e-06	2.13154e-05	2138	52	59	9	6.27184	ATP1;ATP3;ATP16;ATP5;ATP17;ATP7;ATP4;ATP15;ATP20
Cluster30	mitochondrial electron transport, cytochrome c to oxygen	7.54277e-06	2.16445e-05	2138	6	59	4	24.1582	COX4;COX6;COX8;COX7
Cluster30	transmembrane transport	1.84399e-05	5.17888e-05	2138	205	59	17	3.00504	PET9;ATP1;ATP3;AGP2;GIT1;ATP16;SNF3;ATP5;ATP17;STL1;HXT10;MIR1;SFC1;ATP7;ATP4;ATP15;ATP20
Cluster30	nucleobase, nucleoside and nucleotide biosynthetic process	2.13437e-05	5.74974e-05	2138	59	59	9	5.52772	ATP1;ATP3;ATP16;ATP5;ATP17;ATP7;ATP4;ATP15;ATP20
Cluster30	nucleobase, nucleoside, nucleotide and nucleic acid biosynthetic process	2.13437e-05	5.74974e-05	2138	59	59	9	5.52772	ATP1;ATP3;ATP16;ATP5;ATP17;ATP7;ATP4;ATP15;ATP20
Cluster30	phosphorylation	3.11431e-05	8.22178e-05	2138	130	59	13	3.62373	SDH4;QCR7;RIP1;COX4;QCR10;COX6;SDH3;SDH1;SDH2;COX8;COX7;CYT1;QCR2
Cluster30	purine ribonucleotide metabolic process	3.22995e-05	8.35988e-05	2138	62	59	9	5.26025	ATP1;ATP3;ATP16;ATP5;ATP17;ATP7;ATP4;ATP15;ATP20
Cluster30	ribonucleotide metabolic process	4.77062e-05	0.0001211	2138	65	59	9	5.01747	ATP1;ATP3;ATP16;ATP5;ATP17;ATP7;ATP4;ATP15;ATP20
Cluster30	purine nucleotide metabolic process	6.89324e-05	0.000171681	2138	68	59	9	4.79611	ATP1;ATP3;ATP16;ATP5;ATP17;ATP7;ATP4;ATP15;ATP20
Cluster30	heterocycle biosynthetic process	0.000364391	0.000890733	2138	84	59	9	3.88257	ATP1;ATP3;ATP16;ATP5;ATP17;ATP7;ATP4;ATP15;ATP20
Cluster30	purine-containing compound metabolic process	0.000398818	0.000957164	2138	85	59	9	3.83689	ATP1;ATP3;ATP16;ATP5;ATP17;ATP7;ATP4;ATP15;ATP20
Cluster30	dicarboxylic acid metabolic process	0.000426276	0.00100479	2138	14	59	4	10.3535	KGD2;KGD1;MDH2;FUM1
Cluster30	phosphate metabolic process	0.000478071	0.00108802	2138	169	59	13	2.78748	SDH4;QCR7;RIP1;COX4;QCR10;COX6;SDH3;SDH1;SDH2;COX8;COX7;CYT1;QCR2
Cluster30	phosphorus metabolic process	0.000478071	0.00108802	2138	169	59	13	2.78748	SDH4;QCR7;RIP1;COX4;QCR10;COX6;SDH3;SDH1;SDH2;COX8;COX7;CYT1;QCR2
Cluster30	nucleoside phosphate metabolic process	0.00120262	0.00264576	2138	119	59	10	3.04515	ATP1;ATP3;ATP16;ATP5;ATP17;ATP7;NDE1;ATP4;ATP15;ATP20
Cluster30	nucleotide metabolic process	0.00120262	0.00264576	2138	119	59	10	3.04515	ATP1;ATP3;ATP16;ATP5;ATP17;ATP7;NDE1;ATP4;ATP15;ATP20
Cluster30	cellular nitrogen compound biosynthetic process	0.00216467	0.00465553	2138	174	59	12	2.49912	ATP1;ATP3;ATP16;ATP5;ATP17;AGX1;ATP7;ACO1;IDH1;ATP4;ATP15;ATP20
Cluster30	small molecule biosynthetic process	0.00218669	0.00465553	2138	223	59	14	2.27499	ATP1;ATP3;ATP16;ATP5;ATP17;AGX1;ATP7;PCK1;ACO1;IDH1;MDH2;ATP4;ATP15;ATP20
Cluster30	nucleobase, nucleoside and nucleotide metabolic process	0.00297805	0.00623972	2138	134	59	10	2.70428	ATP1;ATP3;ATP16;ATP5;ATP17;ATP7;NDE1;ATP4;ATP15;ATP20
Cluster30	disaccharide metabolic process	0.00585332	0.0120725	2138	14	59	3	7.76513	MAL33;YIL172C;FSP2
Cluster30	small molecule metabolic process	0.0102458	0.0208068	2138	468	59	21	1.62603	ACH1;ATP1;ATP3;AGP2;ATP16;KGD2;ATP5;ATP17;AGX1;KGD1;ATP7;PCK1;ACO1;CYB2;NDE1;IDH1;MDH2;ATP4;FUM1;ATP15;ATP20
Cluster30	cellular metabolic process	0.0109751	0.0219501	2138	1314	59	45	1.241	ACH1;PET9;COR1;ATP1;ATP3;AGP2;MAL33;ATP16;YDR018C;KGD2;SDH4;ATP5;ATP17;QCR7;RIP1;AGX1;COX4;COX13;YGR110W;QCR10;COX6;KGD1;YIL172C;FSP2;ATP7;SDH3;SDH1;PCK1;SDH2;ACO1;COX8;CYB2;RPM2;NDE1;COX7;IDH1;MDH2;CYT1;FRE5;ATP4;ISU1;FUM1;ATP15;ATP20;QCR2
Cluster30	oligosaccharide metabolic process	0.0141272	0.0278327	2138	19	59	3	5.72168	MAL33;YIL172C;FSP2
Cluster30	heterocycle metabolic process	0.0152398	0.0295831	2138	169	59	10	2.14422	ATP1;ATP3;ATP16;ATP5;ATP17;ATP7;NDE1;ATP4;ATP15;ATP20
Cluster30	metabolic process	0.0201775	0.0386005	2138	1387	59	46	1.20181	ACH1;PET9;COR1;ATP1;ATP3;AGP2;MAL33;ATP16;YDR018C;KGD2;SDH4;ATP5;ATP17;QCR7;RIP1;DSF1;AGX1;COX4;COX13;YGR110W;QCR10;COX6;KGD1;YIL172C;FSP2;ATP7;SDH3;SDH1;PCK1;SDH2;ACO1;COX8;CYB2;RPM2;NDE1;COX7;IDH1;MDH2;CYT1;FRE5;ATP4;ISU1;FUM1;ATP15;ATP20;QCR2
Cluster30	mitochondrion organization	0.0210184	0.0396347	2138	80	59	6	2.7178	KGD2;QCR7;COX12;ACO1;RPM2;ATP20
Cluster30	anion transport	0.0267678	0.0497654	2138	24	59	3	4.52966	GIT1;MIR1;SFC1
Cluster31	snoRNA metabolic process	2.63261e-06	9.34576e-05	2138	12	20	4	35.6333	POP8;POP6;RRP46;RRP4
Cluster31	snoRNA processing	2.63261e-06	9.34576e-05	2138	12	20	4	35.6333	POP8;POP6;RRP46;RRP4
Cluster31	rRNA processing	2.53552e-05	0.000457025	2138	41	20	5	13.0366	POP8;LSM4;POP6;RRP46;RRP4
Cluster31	tRNA metabolic process	2.86115e-05	0.000457025	2138	42	20	5	12.7262	POP8;LSM4;POP6;RRP46;RRP4
Cluster31	rRNA metabolic process	3.21849e-05	0.000457025	2138	43	20	5	12.4302	POP8;LSM4;POP6;RRP46;RRP4
Cluster31	mRNA metabolic process	4.6539e-05	0.000550711	2138	77	20	6	8.32987	POP8;LSM4;POP6;RRP46;RRP4;CTK2
Cluster31	nucleic acid phosphodiester bond hydrolysis	9.8881e-05	0.00100294	2138	28	20	4	15.2714	POP8;POP6;RRP46;RRP4
Cluster31	ncRNA processing	0.000193268	0.00155872	2138	62	20	5	8.62097	POP8;LSM4;POP6;RRP46;RRP4
Cluster31	RNA metabolic process	0.000204347	0.00155872	2138	386	20	11	3.04637	POP8;NCB2;RBA50;LSM4;POP6;RRP46;RRP4;CTK2;RRN3;BAS1;STD1
Cluster31	ribosome biogenesis	0.000225024	0.00155872	2138	64	20	5	8.35156	POP8;LSM4;POP6;RRP46;RRP4
Cluster31	RNA processing	0.000241492	0.00155872	2138	103	20	6	6.22718	POP8;LSM4;POP6;RRP46;RRP4;CTK2
Cluster31	gene expression	0.000400766	0.0023712	2138	415	20	11	2.83349	POP8;NCB2;RBA50;LSM4;POP6;RRP46;RRP4;CTK2;RRN3;BAS1;STD1
Cluster31	ncRNA metabolic process	0.000447906	0.00244625	2138	74	20	5	7.22297	POP8;LSM4;POP6;RRP46;RRP4
Cluster31	ribonucleoprotein complex biogenesis	0.000573143	0.00290665	2138	78	20	5	6.85256	POP8;LSM4;POP6;RRP46;RRP4
Cluster31	RNA 3'-end processing	0.000836918	0.00396141	2138	21	20	3	15.2714	RRP46;RRP4;CTK2
Cluster31	mRNA processing	0.0011309	0.00501835	2138	52	20	4	8.22308	POP8;LSM4;POP6;CTK2
Cluster31	tRNA processing	0.00158784	0.00663158	2138	26	20	3	12.3346	POP8;LSM4;POP6
Cluster31	nucleic acid metabolic process	0.00169255	0.00667615	2138	487	20	11	2.41458	POP8;NCB2;RBA50;LSM4;POP6;RRP46;RRP4;CTK2;RRN3;BAS1;STD1
Cluster31	nuclear-transcribed mRNA catabolic process	0.00292229	0.0109201	2138	32	20	3	10.0219	LSM4;RRP46;RRP4
Cluster31	mRNA catabolic process	0.00319534	0.0111982	2138	33	20	3	9.71818	LSM4;RRP46;RRP4
Cluster31	nucleobase, nucleoside, nucleotide and nucleic acid metabolic process	0.00331213	0.0111982	2138	614	20	12	2.08925	POP8;NCB2;HPT1;RBA50;LSM4;POP6;RRP46;RRP4;CTK2;RRN3;BAS1;STD1
Cluster31	RNA catabolic process	0.00410722	0.0132551	2138	36	20	3	8.90833	LSM4;RRP46;RRP4
Cluster31	cellular component biogenesis at cellular level	0.00432183	0.0133413	2138	122	20	5	4.38115	POP8;LSM4;POP6;RRP46;RRP4
Cluster31	nucleobase, nucleoside and nucleotide biosynthetic process	0.0162987	0.0462882	2138	59	20	3	5.43559	HPT1;BAS1;STD1
Cluster31	nucleobase, nucleoside, nucleotide and nucleic acid biosynthetic process	0.0162987	0.0462882	2138	59	20	3	5.43559	HPT1;BAS1;STD1
Cluster34	mitosis	7.94372e-06	0.000107817	2138	48	14	5	15.9077	SHE1;ALK1;CDC20;HOF1;CLB2
Cluster34	nuclear division	7.94372e-06	0.000107817	2138	48	14	5	15.9077	SHE1;ALK1;CDC20;HOF1;CLB2
Cluster34	M phase of mitotic cell cycle	8.81491e-06	0.000107817	2138	49	14	5	15.5831	SHE1;ALK1;CDC20;HOF1;CLB2
Cluster34	organelle fission	1.07817e-05	0.000107817	2138	51	14	5	14.972	SHE1;ALK1;CDC20;HOF1;CLB2
Cluster34	M phase	3.47186e-05	0.000277749	2138	110	14	6	8.32987	SHE1;ALK1;CDC20;HOF1;SPS4;CLB2
Cluster34	cell cycle process	4.25208e-05	0.000283472	2138	173	14	7	6.17919	SHE1;ALK1;CDC20;BUD4;HOF1;SPS4;CLB2
Cluster34	cell cycle	0.000102876	0.000559864	2138	198	14	7	5.39899	SHE1;ALK1;CDC20;BUD4;HOF1;SPS4;CLB2
Cluster34	cell cycle phase	0.000111973	0.000559864	2138	135	14	6	6.7873	SHE1;ALK1;CDC20;HOF1;SPS4;CLB2
Cluster34	mitotic cell cycle	0.000157439	0.00069973	2138	88	14	5	8.67695	SHE1;ALK1;CDC20;HOF1;CLB2
Cluster34	cell division	0.000303701	0.0012148	2138	101	14	5	7.56011	SHE1;CDC20;BUD4;HOF1;CLB2
Cluster34	cytoskeleton organization	0.00613744	0.022318	2138	60	14	3	7.63571	SHE1;CDC20;MDM20
Cluster34	organelle organization	0.00778424	0.0259475	2138	400	14	7	2.6725	SHE1;ALK1;CDC20;HOF1;MDM20;HST3;CLB2
Cluster35	purine nucleoside biosynthetic process	5.52427e-06	0.000114168	2138	6	15	3	71.2667	SAM2;ADO1;SAM1
Cluster35	purine ribonucleoside biosynthetic process	5.52427e-06	0.000114168	2138	6	15	3	71.2667	SAM2;ADO1;SAM1
Cluster35	ribonucleoside biosynthetic process	5.52427e-06	0.000114168	2138	6	15	3	71.2667	SAM2;ADO1;SAM1
Cluster35	nucleoside biosynthetic process	9.62671e-06	0.000149214	2138	7	15	3	61.0857	SAM2;ADO1;SAM1
Cluster35	purine nucleoside metabolic process	4.46223e-05	0.000461097	2138	11	15	3	38.8727	SAM2;ADO1;SAM1
Cluster35	purine ribonucleoside metabolic process	4.46223e-05	0.000461097	2138	11	15	3	38.8727	SAM2;ADO1;SAM1
Cluster35	ribonucleoside metabolic process	9.71987e-05	0.000860903	2138	14	15	3	30.5429	SAM2;ADO1;SAM1
Cluster35	nucleoside metabolic process	0.000253337	0.00196336	2138	19	15	3	22.5053	SAM2;ADO1;SAM1
Cluster35	purine-containing compound biosynthetic process	0.00146823	0.0101144	2138	34	15	3	12.5765	SAM2;ADO1;SAM1
Cluster35	nucleobase, nucleoside and nucleotide biosynthetic process	0.00717431	0.040437	2138	59	15	3	7.24746	SAM2;ADO1;SAM1
Cluster35	nucleobase, nucleoside, nucleotide and nucleic acid biosynthetic process	0.00717431	0.040437	2138	59	15	3	7.24746	SAM2;ADO1;SAM1
Cluster36	protein targeting to membrane	0.000156238	0.0398407	2138	29	92	7	5.60945	SSS1;MRS11;SEC72;YLR301W;SEC62;SRP72;SRP68
Cluster36	macromolecule localization	0.000692015	0.0451489	2138	253	92	22	2.02079	YSY6;ARL1;APM3;YRB1;SSS1;VPS74;GLO3;GET1;ACB1;MRS11;EGD2;SFH5;PAM18;SEC72;GSP1;YLR301W;NPL6;BTS1;SEC62;CBC2;SRP72;SRP68
Cluster36	establishment of protein localization in endoplasmic reticulum	0.000952975	0.0451489	2138	19	92	5	6.11556	SSS1;SEC72;SEC62;SRP72;SRP68
Cluster36	protein targeting to ER	0.000952975	0.0451489	2138	19	92	5	6.11556	SSS1;SEC72;SEC62;SRP72;SRP68
Cluster36	protein transport	0.00109647	0.0451489	2138	194	92	18	2.15621	YSY6;ARL1;APM3;YRB1;SSS1;VPS74;GLO3;MRS11;EGD2;PAM18;SEC72;GSP1;YLR301W;NPL6;BTS1;SEC62;SRP72;SRP68
Cluster36	establishment of protein localization	0.00131575	0.0451489	2138	197	92	18	2.12337	YSY6;ARL1;APM3;YRB1;SSS1;VPS74;GLO3;MRS11;EGD2;PAM18;SEC72;GSP1;YLR301W;NPL6;BTS1;SEC62;SRP72;SRP68
Cluster36	cellular protein localization	0.00140764	0.0451489	2138	150	92	15	2.32391	ARL1;APM3;YRB1;SSS1;VPS74;GET1;MRS11;PAM18;SEC72;GSP1;YLR301W;NPL6;SEC62;SRP72;SRP68
Cluster36	cotranslational protein targeting to membrane	0.00170374	0.0451489	2138	13	92	4	7.1505	SSS1;YLR301W;SRP72;SRP68
Cluster36	protein localization	0.00178207	0.0451489	2138	219	92	19	2.01618	YSY6;ARL1;APM3;YRB1;SSS1;VPS74;GLO3;GET1;MRS11;EGD2;PAM18;SEC72;GSP1;YLR301W;NPL6;BTS1;SEC62;SRP72;SRP68
Cluster36	protein localization to organelle	0.00193736	0.0451489	2138	109	92	12	2.55844	ARL1;YRB1;SSS1;VPS74;GET1;MRS11;PAM18;SEC72;NPL6;SEC62;SRP72;SRP68
Cluster36	protein localization in endoplasmic reticulum	0.0019476	0.0451489	2138	22	92	5	5.28162	SSS1;SEC72;SEC62;SRP72;SRP68
Cluster37	alcohol biosynthetic process	7.43391e-20	7.87995e-18	2138	43	28	15	26.6362	PGI1;PGK1;TPI1;PMI40;HOR2;TDH3;ENO1;ENO2;RHR2;TDH1;TDH2;FBA1;GPM1;ADH2;ADH1
Cluster37	hexose biosynthetic process	6.23092e-18	3.30239e-16	2138	18	28	11	46.6627	PGI1;PGK1;TPI1;PMI40;TDH3;ENO1;ENO2;TDH1;TDH2;FBA1;GPM1
Cluster37	monosaccharide biosynthetic process	3.24039e-17	1.14494e-15	2138	20	28	11	41.9964	PGI1;PGK1;TPI1;PMI40;TDH3;ENO1;ENO2;TDH1;TDH2;FBA1;GPM1
Cluster37	gluconeogenesis	1.86324e-16	4.93758e-15	2138	16	28	10	47.7232	PGI1;PGK1;TPI1;TDH3;ENO1;ENO2;TDH1;TDH2;FBA1;GPM1
Cluster37	cellular carbohydrate biosynthetic process	7.32494e-16	1.55289e-14	2138	45	28	13	22.0587	PGI1;PGK1;TPI1;PMI40;HOR2;TDH3;ENO1;ENO2;RHR2;TDH1;TDH2;FBA1;GPM1
Cluster37	glycolysis	2.10005e-15	3.71008e-14	2138	19	28	10	40.188	PGI1;PGK1;TPI1;TDH3;ENO1;ENO2;TDH1;TDH2;FBA1;GPM1
Cluster37	carbohydrate biosynthetic process	4.59102e-15	6.95211e-14	2138	51	28	13	19.4636	PGI1;PGK1;TPI1;PMI40;HOR2;TDH3;ENO1;ENO2;RHR2;TDH1;TDH2;FBA1;GPM1
Cluster37	glucose catabolic process	9.78814e-15	1.29693e-13	2138	30	28	11	27.9976	PGI1;PGK1;TPI1;TDH3;ENO1;ENO2;TDH1;TDH2;FBA1;GPM1;ADH1
Cluster37	alcohol metabolic process	1.47821e-14	1.741e-13	2138	110	28	16	11.1065	PGI1;PGK1;TPI1;PMI40;HOR2;TDH3;ENO1;DOG2;ENO2;RHR2;TDH1;TDH2;FBA1;GPM1;ADH2;ADH1
Cluster37	hexose metabolic process	2.26729e-14	2.40332e-13	2138	57	28	13	17.4148	PGI1;PGK1;TPI1;PMI40;TDH3;ENO1;DOG2;ENO2;TDH1;TDH2;FBA1;GPM1;ADH1
Cluster37	hexose catabolic process	4.97657e-14	4.46106e-13	2138	34	28	11	24.7038	PGI1;PGK1;TPI1;TDH3;ENO1;ENO2;TDH1;TDH2;FBA1;GPM1;ADH1
Cluster37	glucose metabolic process	5.05025e-14	4.46106e-13	2138	46	28	12	19.9193	PGI1;PGK1;TPI1;TDH3;ENO1;DOG2;ENO2;TDH1;TDH2;FBA1;GPM1;ADH1
Cluster37	monosaccharide metabolic process	9.31235e-14	7.59314e-13	2138	63	28	13	15.7562	PGI1;PGK1;TPI1;PMI40;TDH3;ENO1;DOG2;ENO2;TDH1;TDH2;FBA1;GPM1;ADH1
Cluster37	monosaccharide catabolic process	1.02968e-13	7.79618e-13	2138	36	28	11	23.3313	PGI1;PGK1;TPI1;TDH3;ENO1;ENO2;TDH1;TDH2;FBA1;GPM1;ADH1
Cluster37	alcohol catabolic process	2.8092e-13	1.98517e-12	2138	39	28	11	21.5366	PGI1;PGK1;TPI1;TDH3;ENO1;ENO2;TDH1;TDH2;FBA1;GPM1;ADH1
Cluster37	carbohydrate metabolic process	1.0318e-12	6.8357e-12	2138	171	28	17	7.59106	PGI1;PGK1;TPI1;EXG2;PMI40;HOR2;TDH3;ENO1;DOG2;ENO2;RHR2;TDH1;TDH2;FBA1;GPM1;EXG1;ADH1
Cluster37	cellular carbohydrate metabolic process	2.86552e-12	1.78674e-11	2138	152	28	16	8.03759	PGI1;PGK1;TPI1;PMI40;HOR2;TDH3;ENO1;DOG2;ENO2;RHR2;TDH1;TDH2;FBA1;GPM1;EXG1;ADH1
Cluster37	cellular carbohydrate catabolic process	3.5417e-12	2.08567e-11	2138	48	28	11	17.4985	PGI1;PGK1;TPI1;TDH3;ENO1;ENO2;TDH1;TDH2;FBA1;GPM1;ADH1
Cluster37	carbohydrate catabolic process	7.29993e-12	4.07259e-11	2138	51	28	11	16.4692	PGI1;PGK1;TPI1;TDH3;ENO1;ENO2;TDH1;TDH2;FBA1;GPM1;ADH1
Cluster37	generation of precursor metabolites and energy	5.94517e-11	3.15094e-10	2138	126	28	14	8.48413	PGI1;PGK1;TPI1;HOR2;TDH3;ENO1;ENO2;RHR2;TDH1;TDH2;FBA1;GPM1;ADH2;ADH1
Cluster37	small molecule catabolic process	6.54393e-10	3.30312e-09	2138	122	28	13	8.13642	PGI1;PGK1;TPI1;TDH3;ENO1;ENO2;TDH1;TDH2;FBA1;LHS1;GPM1;ADH2;ADH1
Cluster37	small molecule biosynthetic process	1.30641e-08	6.29451e-08	2138	223	28	15	5.13613	PGI1;PGK1;TPI1;PMI40;HOR2;TDH3;ENO1;ENO2;RHR2;TDH1;TDH2;FBA1;GPM1;ADH2;ADH1
Cluster37	catabolic process	2.80898e-07	1.29457e-06	2138	323	28	16	3.7824	PGI1;PGK1;TPI1;TDH3;ENO1;DOG2;ENO2;KAR2;TDH1;TDH2;FBA1;LHS1;GPM1;SCJ1;ADH2;ADH1
Cluster37	small molecule metabolic process	1.43276e-06	6.32802e-06	2138	468	28	18	2.93681	PGI1;PGK1;TPI1;PMI40;HOR2;TDH3;ENO1;DOG2;ENO2;RHR2;TDH1;TDH2;FBA1;LHS1;GPM1;ADH2;ADH1;MPD1
Cluster37	fermentation	4.69129e-06	1.9891e-05	2138	10	28	4	30.5429	HOR2;RHR2;ADH2;ADH1
Cluster37	nicotinamide nucleotide metabolic process	0.000388725	0.0015848	2138	28	28	4	10.9082	PGI1;TPI1;ADH2;ADH1
Cluster37	pyridine nucleotide metabolic process	0.000446864	0.00175435	2138	29	28	4	10.532	PGI1;TPI1;ADH2;ADH1
Cluster37	response to unfolded protein	0.000527445	0.00199676	2138	13	28	3	17.6209	KAR2;LHS1;SCJ1
Cluster37	pyridine-containing compound metabolic process	0.000581395	0.0021251	2138	31	28	4	9.85253	PGI1;TPI1;ADH2;ADH1
Cluster37	response to protein stimulus	0.000665411	0.00235112	2138	14	28	3	16.3622	KAR2;LHS1;SCJ1
Cluster37	ER-associated protein catabolic process	0.000824478	0.00276261	2138	15	28	3	15.2714	DOG2;KAR2;SCJ1
Cluster37	oxidoreduction coenzyme metabolic process	0.000833995	0.00276261	2138	34	28	4	8.98319	PGI1;TPI1;ADH2;ADH1
Cluster37	response to biotic stimulus	0.00100585	0.00323093	2138	16	28	3	14.317	KAR2;LHS1;SCJ1
Cluster37	primary metabolic process	0.00107261	0.00334402	2138	1215	28	24	1.50829	PGI1;PGK1;TPI1;EXG2;EUG1;PMI40;HOR2;TDH3;ENO1;DOG2;ENO2;RHR2;KAR2;TDH1;TDH2;FBA1;LHS1;GPM1;YPS3;EXG1;SCJ1;ADH2;ADH1;MPD1
Cluster37	oxidation-reduction process	0.0022507	0.00681641	2138	237	28	9	2.89964	PGI1;TPI1;HOR2;TDH3;RHR2;TDH1;TDH2;ADH2;ADH1
Cluster37	protein localization in endoplasmic reticulum	0.00262401	0.00772625	2138	22	28	3	10.4123	ERD2;KAR2;LHS1
Cluster37	fungal-type cell wall organization	0.00779036	0.0223183	2138	62	28	4	4.92627	EXG2;CIS3;YPS3;EXG1
Cluster37	proteasomal protein catabolic process	0.00844157	0.0229438	2138	33	28	3	6.94156	DOG2;KAR2;SCJ1
Cluster37	proteasomal ubiquitin-dependent protein catabolic process	0.00844157	0.0229438	2138	33	28	3	6.94156	DOG2;KAR2;SCJ1
Cluster37	biosynthetic process	0.0095784	0.0253828	2138	658	28	15	1.74066	PGI1;PGK1;TPI1;PMI40;HOR2;TDH3;ENO1;ENO2;RHR2;TDH1;TDH2;FBA1;GPM1;ADH2;ADH1
Cluster37	cellular process	0.0101866	0.0263361	2138	1817	28	28	1.17666	ERD2;PGI1;PGK1;TPI1;EXG2;EUG1;PMI40;HOR2;TDH3;ENO1;DOG2;ENO2;RHR2;KAR2;TDH1;CIS3;TDH2;FBA1;LHS1;GPM1;YPS3;EXG1;SCJ1;ADH2;YIP3;ADH1;MPD1;RET3
Cluster37	metabolic process	0.0127099	0.0320773	2138	1387	28	24	1.32125	PGI1;PGK1;TPI1;EXG2;EUG1;PMI40;HOR2;TDH3;ENO1;DOG2;ENO2;RHR2;KAR2;TDH1;TDH2;FBA1;LHS1;GPM1;YPS3;EXG1;SCJ1;ADH2;ADH1;MPD1
Cluster37	cellular metabolic process	0.0159147	0.0392316	2138	1314	28	23	1.33654	PGI1;PGK1;TPI1;EUG1;PMI40;HOR2;TDH3;ENO1;DOG2;ENO2;RHR2;KAR2;TDH1;TDH2;FBA1;LHS1;GPM1;YPS3;EXG1;SCJ1;ADH2;ADH1;MPD1
Cluster37	nucleoside phosphate metabolic process	0.0171978	0.0405103	2138	119	28	5	3.20828	PGI1;TPI1;LHS1;ADH2;ADH1
Cluster37	nucleotide metabolic process	0.0171978	0.0405103	2138	119	28	5	3.20828	PGI1;TPI1;LHS1;ADH2;ADH1
Cluster37	cell wall organization or biogenesis	0.0183805	0.0414539	2138	121	28	5	3.15525	EXG2;PMI40;CIS3;YPS3;EXG1
Cluster37	cellular cell wall organization or biogenesis	0.0183805	0.0414539	2138	121	28	5	3.15525	EXG2;PMI40;CIS3;YPS3;EXG1
Cluster38	coenzyme metabolic process	1.37353e-07	1.71691e-05	2138	86	47	12	6.34735	ICL1;YGR043C;LSC2;GUT2;YJL045W;TES1;BNA2;IDP2;NDI1;FMS1;MLS1;SNZ2
Cluster38	cofactor metabolic process	8.45619e-07	5.28512e-05	2138	101	47	12	5.40468	ICL1;YGR043C;LSC2;GUT2;YJL045W;TES1;BNA2;IDP2;NDI1;FMS1;MLS1;SNZ2
Cluster38	oxidation-reduction process	2.01021e-05	0.000837588	2138	237	47	16	3.07101	ADH7;DLD1;ICL1;YGR043C;LSC2;GUT2;YIR036C;YJL045W;GLG2;TES1;BNA2;XYL2;IDP2;NDI1;FMS1;MLS1
Cluster38	cellular carbohydrate metabolic process	6.40792e-05	0.0017256	2138	152	47	12	3.59127	DLD1;ICL1;YGR043C;GUT1;YIL042C;GUT2;GLG2;INO1;XYL2;IDP2;FBP1;MLS1
Cluster38	glyoxylate cycle	9.66338e-05	0.0017256	2138	5	47	3	27.2936	ICL1;IDP2;MLS1
Cluster38	glyoxylate metabolic process	9.66338e-05	0.0017256	2138	5	47	3	27.2936	ICL1;IDP2;MLS1
Cluster38	negative regulation of hydrolase activity	9.66338e-05	0.0017256	2138	5	47	3	27.2936	INH1;TFS1;PBI2
Cluster38	acetyl-CoA catabolic process	0.00015803	0.00197538	2138	25	47	5	9.09787	ICL1;LSC2;YJL045W;IDP2;MLS1
Cluster38	coenzyme catabolic process	0.00015803	0.00197538	2138	25	47	5	9.09787	ICL1;LSC2;YJL045W;IDP2;MLS1
Cluster38	tricarboxylic acid cycle	0.00015803	0.00197538	2138	25	47	5	9.09787	ICL1;LSC2;YJL045W;IDP2;MLS1
Cluster38	cofactor catabolic process	0.000192452	0.00212579	2138	26	47	5	8.74795	ICL1;LSC2;YJL045W;IDP2;MLS1
Cluster38	carbohydrate metabolic process	0.000204076	0.00212579	2138	171	47	12	3.19224	DLD1;ICL1;YGR043C;GUT1;YIL042C;GUT2;GLG2;INO1;XYL2;IDP2;FBP1;MLS1
Cluster38	cellular respiration	0.000377581	0.00363059	2138	64	47	7	4.9754	DLD1;ICL1;LSC2;YJL045W;IDP2;NDI1;MLS1
Cluster38	acetyl-CoA metabolic process	0.000457729	0.00408687	2138	31	47	5	7.33699	ICL1;LSC2;YJL045W;IDP2;MLS1
Cluster38	energy derivation by oxidation of organic compounds	0.000847764	0.00686361	2138	95	47	8	3.83068	DLD1;ICL1;LSC2;YJL045W;GLG2;IDP2;NDI1;MLS1
Cluster38	vitamin biosynthetic process	0.00093345	0.00686361	2138	21	47	4	8.66464	THI13;THI5;FMS1;SNZ2
Cluster38	water-soluble vitamin biosynthetic process	0.00093345	0.00686361	2138	21	47	4	8.66464	THI13;THI5;FMS1;SNZ2
Cluster38	vitamin metabolic process	0.00112259	0.00720044	2138	22	47	4	8.27079	THI13;THI5;FMS1;SNZ2
Cluster38	water-soluble vitamin metabolic process	0.00112259	0.00720044	2138	22	47	4	8.27079	THI13;THI5;FMS1;SNZ2
Cluster38	aerobic respiration	0.00115207	0.00720044	2138	56	47	6	4.87386	DLD1;ICL1;LSC2;YJL045W;IDP2;MLS1
Cluster38	thiamine biosynthetic process	0.00145261	0.00864647	2138	11	47	3	12.4062	THI13;THI5;SNZ2
Cluster38	polyol metabolic process	0.00190704	0.00993249	2138	12	47	3	11.3723	GUT1;GUT2;INO1
Cluster38	thiamine metabolic process	0.00190704	0.00993249	2138	12	47	3	11.3723	THI13;THI5;SNZ2
Cluster38	thiamine-containing compound biosynthetic process	0.00190704	0.00993249	2138	12	47	3	11.3723	THI13;THI5;SNZ2
Cluster38	alcohol metabolic process	0.00222485	0.0111243	2138	110	47	8	3.30832	ADH7;YGR043C;GUT1;YIL042C;GUT2;INO1;XYL2;FBP1
Cluster38	thiamine-containing compound metabolic process	0.00244107	0.0117359	2138	13	47	3	10.4975	THI13;THI5;SNZ2
Cluster38	nicotinamide nucleotide metabolic process	0.00285215	0.0129684	2138	28	47	4	6.49848	YGR043C;GUT2;BNA2;NDI1
Cluster38	small molecule metabolic process	0.00290491	0.0129684	2138	468	47	19	1.84679	ADH7;THI13;ICL1;THI5;YGR043C;GUT1;YIL042C;GUT2;INO1;TES1;BNA2;XYL2;IDP2;FBP1;NDI1;FMS1;MLS1;SNZ2;PUT4
Cluster38	pyridine nucleotide metabolic process	0.00325559	0.0140327	2138	29	47	4	6.27439	YGR043C;GUT2;BNA2;NDI1
Cluster38	NAD metabolic process	0.00376526	0.0142624	2138	15	47	3	9.09787	GUT2;BNA2;NDI1
Cluster38	cellular aldehyde metabolic process	0.00376526	0.0142624	2138	15	47	3	9.09787	ICL1;IDP2;MLS1
Cluster38	negative regulation of catalytic activity	0.00376526	0.0142624	2138	15	47	3	9.09787	INH1;TFS1;PBI2
Cluster38	negative regulation of molecular function	0.00376526	0.0142624	2138	15	47	3	9.09787	INH1;TFS1;PBI2
Cluster38	pyridine-containing compound metabolic process	0.00417621	0.0153537	2138	31	47	4	5.8696	YGR043C;GUT2;BNA2;NDI1
Cluster38	generation of precursor metabolites and energy	0.00521967	0.0186417	2138	126	47	8	2.88821	DLD1;ICL1;LSC2;YJL045W;GLG2;IDP2;NDI1;MLS1
Cluster38	oxidoreduction coenzyme metabolic process	0.00586515	0.0203651	2138	34	47	4	5.35169	YGR043C;GUT2;BNA2;NDI1
Cluster38	aromatic compound biosynthetic process	0.0100338	0.033898	2138	21	47	3	6.49848	THI13;THI5;SNZ2
Cluster38	regulation of catalytic activity	0.0135366	0.0445283	2138	66	47	5	3.44616	YCR079W;INH1;GPA2;TFS1;PBI2
Cluster41	modification-dependent protein catabolic process	0.00324675	0.0223931	2138	62	11	3	9.40469	SHP1;UBX7;UBX5
Cluster41	ubiquitin-dependent protein catabolic process	0.00324675	0.0223931	2138	62	11	3	9.40469	SHP1;UBX7;UBX5
Cluster41	proteolysis involved in cellular protein catabolic process	0.00371795	0.0223931	2138	65	11	3	8.97063	SHP1;UBX7;UBX5
Cluster41	modification-dependent macromolecule catabolic process	0.00405443	0.0223931	2138	67	11	3	8.70285	SHP1;UBX7;UBX5
Cluster41	cellular protein catabolic process	0.0042295	0.0223931	2138	68	11	3	8.57487	SHP1;UBX7;UBX5
Cluster41	protein catabolic process	0.00497625	0.0223931	2138	72	11	3	8.09848	SHP1;UBX7;UBX5
Cluster41	proteolysis	0.0127997	0.0493703	2138	101	11	3	5.77318	SHP1;UBX7;UBX5
Cluster44	nuclear transport	1.71842e-08	2.02774e-06	2138	46	59	11	8.66544	SXM1;NUP157;KAP122;NUP145;CSE1;NUP159;NUP133;NUP188;POM152;DBP5;MTR10
Cluster44	nucleocytoplasmic transport	1.71842e-08	2.02774e-06	2138	46	59	11	8.66544	SXM1;NUP157;KAP122;NUP145;CSE1;NUP159;NUP133;NUP188;POM152;DBP5;MTR10
Cluster44	nuclear import	4.90821e-08	2.89584e-06	2138	22	59	8	13.1772	NUP157;KAP122;NUP145;NUP159;NUP133;NUP188;POM152;MTR10
Cluster44	protein import into nucleus	4.90821e-08	2.89584e-06	2138	22	59	8	13.1772	NUP157;KAP122;NUP145;NUP159;NUP133;NUP188;POM152;MTR10
Cluster44	protein localization to nucleus	1.08125e-07	4.36577e-06	2138	24	59	8	12.0791	NUP157;KAP122;NUP145;NUP159;NUP133;NUP188;POM152;MTR10
Cluster44	RNA localization	1.10994e-07	4.36577e-06	2138	43	59	10	8.42728	SXM1;NUP157;NUP145;NUP159;NUP133;NUP188;NAM7;POM152;DBP5;MTR10
Cluster44	RNA transport	2.01008e-07	5.27088e-06	2138	35	59	9	9.31816	SXM1;NUP157;NUP145;NUP159;NUP133;NUP188;POM152;DBP5;MTR10
Cluster44	establishment of RNA localization	2.01008e-07	5.27088e-06	2138	35	59	9	9.31816	SXM1;NUP157;NUP145;NUP159;NUP133;NUP188;POM152;DBP5;MTR10
Cluster44	nucleic acid transport	2.01008e-07	5.27088e-06	2138	35	59	9	9.31816	SXM1;NUP157;NUP145;NUP159;NUP133;NUP188;POM152;DBP5;MTR10
Cluster44	mRNA transport	9.97224e-07	2.25054e-05	2138	31	59	8	9.35156	SXM1;NUP157;NUP145;NUP159;NUP133;NUP188;POM152;DBP5
Cluster44	mRNA export from nucleus	1.04898e-06	2.25054e-05	2138	22	59	7	11.53	SXM1;NUP157;NUP145;NUP159;NUP133;NUP188;DBP5
Cluster44	nucleobase, nucleoside, nucleotide and nucleic acid transport	1.6633e-06	3.0516e-05	2138	44	59	9	7.41217	SXM1;NUP157;NUP145;NUP159;NUP133;NUP188;POM152;DBP5;MTR10
Cluster44	nuclear export	1.68097e-06	3.0516e-05	2138	33	59	8	8.7848	SXM1;NUP157;NUP145;CSE1;NUP159;NUP133;NUP188;DBP5
Cluster44	RNA export from nucleus	2.0388e-06	3.43683e-05	2138	24	59	7	10.5692	SXM1;NUP157;NUP145;NUP159;NUP133;NUP188;DBP5
Cluster44	protein export from nucleus	3.06069e-06	4.51451e-05	2138	10	59	5	18.1186	NUP157;CSE1;NUP159;NUP133;NUP188
Cluster44	tRNA transport	3.06069e-06	4.51451e-05	2138	10	59	5	18.1186	NUP157;NUP145;NUP133;NUP188;MTR10
Cluster44	NLS-bearing substrate import into nucleus	5.49301e-06	7.62559e-05	2138	11	59	5	16.4715	NUP157;NUP145;NUP159;NUP133;NUP188
Cluster44	protein import	6.13974e-06	8.04989e-05	2138	51	59	9	6.39482	NUP157;KAP122;NUP145;NUP159;NUP133;NUP188;POM152;MTR10;TIM50
Cluster44	mRNA-binding (hnRNP) protein import into nucleus	3.37648e-05	0.000398425	2138	8	59	4	18.1186	NUP157;NUP133;NUP188;MTR10
Cluster44	tRNA export from nucleus	3.37648e-05	0.000398425	2138	8	59	4	18.1186	NUP157;NUP145;NUP133;NUP188
Cluster44	cellular macromolecule localization	6.25917e-05	0.000703412	2138	159	59	14	3.1907	SXM1;ERD1;NUP157;KAP122;NUP145;CSE1;SFB3;NUP159;NUP133;NUP188;NAM7;POM152;MTR10;TIM50
Cluster44	cellular localization	9.34695e-05	0.00100267	2138	280	59	19	2.45896	SXM1;TRS120;ERD1;NUP157;YER113C;KAP122;NUP145;CSE1;SFB3;NUP159;STE6;NUP133;NUP188;NAM7;MYO5;POM152;DBP5;MTR10;TIM50
Cluster44	nucleus organization	0.00012117	0.00124331	2138	30	59	6	7.24746	NUP157;NUP145;NUP159;NUP133;NUP188;POM152
Cluster44	cellular protein localization	0.000142789	0.00140409	2138	150	59	13	3.14056	SXM1;ERD1;NUP157;KAP122;NUP145;CSE1;SFB3;NUP159;NUP133;NUP188;POM152;MTR10;TIM50
Cluster44	intracellular protein transport	0.000158324	0.00149458	2138	131	59	12	3.31945	SXM1;NUP157;KAP122;NUP145;CSE1;SFB3;NUP159;NUP133;NUP188;POM152;MTR10;TIM50
Cluster44	establishment of localization in cell	0.000198741	0.00180396	2138	246	59	17	2.5042	SXM1;TRS120;NUP157;YER113C;KAP122;NUP145;CSE1;SFB3;NUP159;STE6;NUP133;NUP188;MYO5;POM152;DBP5;MTR10;TIM50
Cluster44	protein targeting	0.000320423	0.00253954	2138	101	59	10	3.58785	NUP157;KAP122;NUP145;CSE1;NUP159;NUP133;NUP188;POM152;MTR10;TIM50
Cluster44	nuclear pore distribution	0.000376626	0.00253954	2138	6	59	3	18.1186	NUP145;NUP159;NUP133
Cluster44	nuclear pore localization	0.000376626	0.00253954	2138	6	59	3	18.1186	NUP145;NUP159;NUP133
Cluster44	rRNA export from nucleus	0.000376626	0.00253954	2138	6	59	3	18.1186	NUP157;NUP133;NUP188
Cluster44	rRNA transport	0.000376626	0.00253954	2138	6	59	3	18.1186	NUP157;NUP133;NUP188
Cluster44	ribosomal protein import into nucleus	0.000376626	0.00253954	2138	6	59	3	18.1186	NUP157;NUP133;NUP188
Cluster44	snRNA export from nucleus	0.000376626	0.00253954	2138	6	59	3	18.1186	NUP157;NUP133;NUP188
Cluster44	snRNA transport	0.000376626	0.00253954	2138	6	59	3	18.1186	NUP157;NUP133;NUP188
Cluster44	snRNP protein import into nucleus	0.000376626	0.00253954	2138	6	59	3	18.1186	NUP157;NUP133;NUP188
Cluster44	nuclear pore organization	0.000426276	0.00279448	2138	14	59	4	10.3535	NUP157;NUP133;NUP188;POM152
Cluster44	protein transport	0.00054081	0.00344949	2138	194	59	14	2.61506	SXM1;ERD1;NUP157;KAP122;NUP145;CSE1;SFB3;NUP159;NUP133;NUP188;POM152;DBP5;MTR10;TIM50
Cluster44	protein localization to organelle	0.000598241	0.00363085	2138	109	59	10	3.32452	ERD1;NUP157;KAP122;NUP145;NUP159;NUP133;NUP188;POM152;MTR10;TIM50
Cluster44	establishment of protein localization	0.000633839	0.00363085	2138	197	59	14	2.57524	SXM1;ERD1;NUP157;KAP122;NUP145;CSE1;SFB3;NUP159;NUP133;NUP188;POM152;DBP5;MTR10;TIM50
Cluster44	cellular protein complex localization	0.000646168	0.00363085	2138	7	59	3	15.5303	NUP145;NUP159;NUP133
Cluster44	poly(A)+ mRNA export from nucleus	0.000646168	0.00363085	2138	7	59	3	15.5303	NUP145;NUP159;NUP133
Cluster44	protein complex localization	0.000646168	0.00363085	2138	7	59	3	15.5303	NUP145;NUP159;NUP133
Cluster44	posttranscriptional tethering of RNA polymerase II gene DNA at nuclear periphery	0.00101361	0.00538827	2138	8	59	3	13.589	NUP157;NUP145;NUP133
Cluster44	transcription-dependent tethering of RNA polymerase II gene DNA at nuclear periphery	0.00101361	0.00538827	2138	8	59	3	13.589	NUP157;NUP145;NUP133
Cluster44	intracellular transport	0.00102742	0.00538827	2138	231	59	15	2.35307	SXM1;TRS120;NUP157;YER113C;KAP122;NUP145;CSE1;SFB3;NUP159;NUP133;NUP188;POM152;DBP5;MTR10;TIM50
Cluster44	ribonucleoprotein complex biogenesis	0.00107246	0.00550217	2138	78	59	8	3.71664	NUP157;NUP159;URB1;NUP133;NUP188;PUB1;DIS3;RPL5
Cluster44	ribosome biogenesis	0.00154181	0.00774185	2138	64	59	7	3.96345	NUP157;NUP159;URB1;NUP133;NUP188;DIS3;RPL5
Cluster44	protein localization	0.00183424	0.00901835	2138	219	59	14	2.31654	SXM1;ERD1;NUP157;KAP122;NUP145;CSE1;SFB3;NUP159;NUP133;NUP188;POM152;DBP5;MTR10;TIM50
Cluster44	cellular macromolecular complex subunit organization	0.00219066	0.0105509	2138	151	59	11	2.6398	ISW1;GIN4;NUP157;SPT6;SFB3;NUP133;NUP188;POM152;PUB1;DBP5;RPL5
Cluster44	macromolecule localization	0.00262778	0.0124031	2138	253	59	15	2.14846	SXM1;ERD1;NUP157;KAP122;NUP145;CSE1;SFB3;NUP159;NUP133;NUP188;NAM7;POM152;DBP5;MTR10;TIM50
Cluster44	localization within membrane	0.00281472	0.013025	2138	11	59	3	9.8829	NUP145;NUP159;NUP133
Cluster44	nuclear-transcribed mRNA catabolic process, nonsense-mediated decay	0.00469038	0.0212871	2138	13	59	3	8.36245	NAM7;PUB1;DIS3
Cluster44	macromolecular complex subunit organization	0.00486521	0.0216639	2138	167	59	11	2.38689	ISW1;GIN4;NUP157;SPT6;SFB3;NUP133;NUP188;POM152;PUB1;DBP5;RPL5
Cluster44	ATP catabolic process	0.00717431	0.0307843	2138	15	59	3	7.24746	GCN20;STE6;PDR5
Cluster44	nuclear-transcribed mRNA catabolic process, deadenylation-dependent decay	0.00717431	0.0307843	2138	15	59	3	7.24746	NOT3;NAM7;DIS3
Cluster44	transmembrane transport	0.00840871	0.0354367	2138	205	59	12	2.12121	YDR119W;SXM1;NUP157;NUP145;NUP159;STE6;NUP133;NUP188;POM152;ITR2;DBP5;TIM50
Cluster44	nuclear-transcribed mRNA catabolic process	0.0105647	0.0437417	2138	32	59	4	4.52966	NOT3;NAM7;PUB1;DIS3
Cluster44	mRNA catabolic process	0.011778	0.0479242	2138	33	59	4	4.3924	NOT3;NAM7;PUB1;DIS3
Cluster45	mRNA-binding (hnRNP) protein import into nucleus	1.8844e-05	0.00195978	2138	8	16	3	50.1094	NUP170;KAP104;NUP2
Cluster45	nuclear import	0.000486021	0.0164565	2138	22	16	3	18.2216	NUP170;KAP104;NUP2
Cluster45	protein import into nucleus	0.000486021	0.0164565	2138	22	16	3	18.2216	NUP170;KAP104;NUP2
Cluster45	protein localization to nucleus	0.000632943	0.0164565	2138	24	16	3	16.7031	NUP170;KAP104;NUP2
Cluster45	nucleus organization	0.00123519	0.025692	2138	30	16	3	13.3625	NUP170;NET1;NUP2
Cluster45	ribonucleoprotein complex biogenesis	0.00213689	0.0308301	2138	78	16	4	6.85256	NUP170;UTP22;SNU114;NUP2
Cluster45	chromatin silencing	0.00266799	0.0308301	2138	39	16	3	10.2788	NET1;NUP2;RAP1
Cluster45	gene silencing	0.00266799	0.0308301	2138	39	16	3	10.2788	NET1;NUP2;RAP1
Cluster45	negative regulation of gene expression, epigenetic	0.00266799	0.0308301	2138	39	16	3	10.2788	NET1;NUP2;RAP1
Cluster45	regulation of gene expression, epigenetic	0.00377871	0.0371932	2138	44	16	3	9.1108	NET1;NUP2;RAP1
Cluster45	nuclear transport	0.00429153	0.0371932	2138	46	16	3	8.71467	NUP170;KAP104;NUP2
Cluster45	nucleocytoplasmic transport	0.00429153	0.0371932	2138	46	16	3	8.71467	NUP170;KAP104;NUP2
Cluster45	protein import	0.00575388	0.0460311	2138	51	16	3	7.86029	NUP170;KAP104;NUP2
Cluster53	cellular aldehyde metabolic process	1.0053e-12	1.3069e-11	2138	15	15	7	66.5156	AAD3;AAD4;AAD6;AAD16;GLO1;AAD14;AAD15
Cluster53	oxidation-reduction process	4.25848e-07	2.76801e-06	2138	237	15	10	6.01406	AAD3;AAD4;TSA2;AAD6;AAD16;SOD2;YML131W;YNL134C;AAD14;AAD15
Cluster56	aerobic respiration	0.000152096	0.00509736	2138	56	21	5	9.09014	ETR1;COX20;MDH1;LSC1;NCA2
Cluster56	mitochondrial respiratory chain complex assembly	0.000169912	0.00509736	2138	12	21	3	25.4524	CBP6;COX20;CBP4
Cluster56	cellular respiration	0.000288567	0.00577134	2138	64	21	5	7.95387	ETR1;COX20;MDH1;LSC1;NCA2
Cluster56	generation of precursor metabolites and energy	0.000969999	0.01455	2138	126	21	6	4.84807	ETR1;COX20;MDH1;FRE7;LSC1;NCA2
Cluster56	energy derivation by oxidation of organic compounds	0.00180002	0.0193857	2138	95	21	5	5.3584	ETR1;COX20;MDH1;LSC1;NCA2
Cluster56	cellular protein complex assembly	0.00193857	0.0193857	2138	57	21	4	7.14453	SCO1;CBP6;COX20;CBP4
Cluster56	protein complex assembly	0.00481912	0.0413067	2138	73	21	4	5.5786	SCO1;CBP6;COX20;CBP4
Cluster56	protein complex biogenesis	0.00583939	0.0437954	2138	77	21	4	5.28881	SCO1;CBP6;COX20;CBP4
Cluster56	protein complex subunit organization	0.00669394	0.0446262	2138	80	21	4	5.09048	SCO1;CBP6;COX20;CBP4
Cluster57	amino acid transmembrane transport	2.36702e-07	3.31382e-06	2138	21	7	4	58.1769	BAP2;TAT1;BAP3;TAT2
Cluster57	amino acid transport	1.23039e-06	8.6127e-06	2138	31	7	4	39.4101	BAP2;TAT1;BAP3;TAT2
Cluster57	amine transport	2.56502e-06	1.19701e-05	2138	37	7	4	33.0193	BAP2;TAT1;BAP3;TAT2
Cluster57	carboxylic acid transport	6.27302e-06	1.74132e-05	2138	46	7	4	26.559	BAP2;TAT1;BAP3;TAT2
Cluster57	organic acid transport	6.27302e-06	1.74132e-05	2138	46	7	4	26.559	BAP2;TAT1;BAP3;TAT2
Cluster57	nitrogen compound transport	7.46282e-06	1.74132e-05	2138	48	7	4	25.4524	BAP2;TAT1;BAP3;TAT2
Cluster57	organic substance transport	9.33766e-05	0.000186753	2138	90	7	4	13.5746	BAP2;TAT1;BAP3;TAT2
Cluster57	transmembrane transport	0.00227898	0.00398821	2138	205	7	4	5.95958	BAP2;TAT1;BAP3;TAT2
Cluster58	posttranscriptional regulation of gene expression	1.83806e-05	0.00112121	2138	39	10	4	21.9282	CBS2;CBT1;GUF1;YMR098C
Cluster58	protein complex biogenesis	0.000277234	0.00845564	2138	77	10	4	11.1065	TCM62;CBS2;CBT1;YMR098C
Cluster58	cellular protein complex assembly	0.00188858	0.035185	2138	57	10	3	11.2526	TCM62;CBT1;YMR098C
Cluster58	regulation of protein metabolic process	0.00356252	0.035185	2138	71	10	3	9.0338	CBS2;GUF1;MAC1
Cluster58	cellular macromolecular complex subunit organization	0.00358932	0.035185	2138	151	10	4	5.66358	TCM62;CBT1;VPS71;YMR098C
Cluster58	protein complex assembly	0.00385742	0.035185	2138	73	10	3	8.7863	TCM62;CBT1;YMR098C
Cluster58	mitochondrion organization	0.00500723	0.035185	2138	80	10	3	8.0175	TCM62;DIA4;YMR098C
Cluster58	protein complex subunit organization	0.00500723	0.035185	2138	80	10	3	8.0175	TCM62;CBT1;YMR098C
Cluster58	macromolecular complex subunit organization	0.00519123	0.035185	2138	167	10	4	5.12096	TCM62;CBT1;VPS71;YMR098C
Cluster64	Ras protein signal transduction	0.000455244	0.0359643	2138	15	23	3	18.5913	GIC2;PEA2;RAS1
Cluster68	cytokinesis, completion of separation	3.47975e-06	5.21963e-05	2138	6	13	3	82.2308	SCW11;DSE2;CTS1
Cluster68	cytokinetic cell separation	3.47975e-06	5.21963e-05	2138	6	13	3	82.2308	SCW11;DSE2;CTS1
Cluster68	cell division	1.25753e-05	7.8918e-05	2138	101	13	6	9.76999	AMN1;SCW11;DSE2;FAR1;CTS1;EGT2
Cluster68	cell wall organization	1.57836e-05	7.8918e-05	2138	105	13	6	9.3978	TIP1;SCW11;DSE2;HSP150;PIR1;CTS1
Cluster68	cellular cell wall organization	1.57836e-05	7.8918e-05	2138	105	13	6	9.3978	TIP1;SCW11;DSE2;HSP150;PIR1;CTS1
Cluster68	external encapsulating structure organization	1.57836e-05	7.8918e-05	2138	105	13	6	9.3978	TIP1;SCW11;DSE2;HSP150;PIR1;CTS1
Cluster68	cell wall organization or biogenesis	3.59689e-05	0.000134883	2138	121	13	6	8.15512	TIP1;SCW11;DSE2;HSP150;PIR1;CTS1
Cluster68	cellular cell wall organization or biogenesis	3.59689e-05	0.000134883	2138	121	13	6	8.15512	TIP1;SCW11;DSE2;HSP150;PIR1;CTS1
Cluster68	cytokinesis	7.35591e-05	0.000245197	2138	41	13	4	16.045	SCW11;DSE2;CTS1;EGT2
Cluster68	cytokinetic process	0.00111753	0.00335258	2138	36	13	3	13.7051	SCW11;DSE2;CTS1
Cluster68	cellular component organization or biogenesis at cellular level	0.00241648	0.00659041	2138	602	13	9	2.45873	TIP1;AMN1;SCW11;DSE2;MMF1;HSP150;PIR1;CTS1;EGT2
Cluster68	cellular component organization	0.00299392	0.00748479	2138	619	13	9	2.3912	TIP1;AMN1;SCW11;DSE2;MMF1;HSP150;PIR1;CTS1;EGT2
Cluster68	cellular component organization or biogenesis	0.0052791	0.0115691	2138	667	13	9	2.21912	TIP1;AMN1;SCW11;DSE2;MMF1;HSP150;PIR1;CTS1;EGT2
Cluster68	fungal-type cell wall organization	0.00539892	0.0115691	2138	62	13	3	7.95782	TIP1;HSP150;PIR1
Cluster68	fungal-type cell wall organization or biogenesis	0.0142836	0.0285672	2138	88	13	3	5.60664	TIP1;HSP150;PIR1
Cluster69	response to stress	0.000125706	0.00463969	2138	288	8	6	5.56771	RDH54;MCM6;SPT16;STE20;ASG1;TRL1
Cluster69	DNA conformation change	0.000195055	0.00463969	2138	34	8	3	23.5809	RDH54;MCM6;SPT16
Cluster69	cellular response to stress	0.000224501	0.00463969	2138	188	8	5	7.10771	RDH54;MCM6;SPT16;STE20;TRL1
Cluster69	regulation of gene expression	0.000367614	0.00569801	2138	347	8	6	4.62104	HCM1;GCN1;SPT16;STE20;ASG1;TRL1
Cluster69	regulation of macromolecule metabolic process	0.000715129	0.0088676	2138	390	8	6	4.11154	HCM1;GCN1;SPT16;STE20;ASG1;TRL1
Cluster69	regulation of cellular metabolic process	0.00107261	0.00936072	2138	419	8	6	3.82697	HCM1;GCN1;SPT16;STE20;ASG1;TRL1
Cluster69	regulation of primary metabolic process	0.00110177	0.00936072	2138	421	8	6	3.80879	HCM1;GCN1;SPT16;STE20;ASG1;TRL1
Cluster69	regulation of cellular protein metabolic process	0.00128752	0.00936072	2138	64	8	3	12.5273	GCN1;STE20;TRL1
Cluster69	regulation of metabolic process	0.00135881	0.00936072	2138	437	8	6	3.66934	HCM1;GCN1;SPT16;STE20;ASG1;TRL1
Cluster69	regulation of protein metabolic process	0.00174427	0.0102059	2138	71	8	3	11.2923	GCN1;STE20;TRL1
Cluster69	response to stimulus	0.00181072	0.0102059	2138	460	8	6	3.48587	RDH54;MCM6;SPT16;STE20;ASG1;TRL1
Cluster69	cell cycle process	0.00223893	0.0102808	2138	173	8	4	6.17919	RDH54;HCM1;MCM6;STE20
Cluster69	cellular response to stimulus	0.00242488	0.0102808	2138	311	8	5	4.29662	RDH54;MCM6;SPT16;STE20;TRL1
Cluster69	DNA repair	0.0024673	0.0102808	2138	80	8	3	10.0219	RDH54;MCM6;SPT16
Cluster69	nucleic acid metabolic process	0.00248728	0.0102808	2138	487	8	6	3.29261	RDH54;HCM1;MCM6;SPT16;ASG1;TRL1
Cluster69	cell cycle	0.00370797	0.0134772	2138	198	8	4	5.39899	RDH54;HCM1;MCM6;STE20
Cluster69	regulation of cellular macromolecule biosynthetic process	0.0040106	0.0134772	2138	347	8	5	3.85086	HCM1;GCN1;SPT16;ASG1;TRL1
Cluster69	regulation of macromolecule biosynthetic process	0.00406361	0.0134772	2138	348	8	5	3.8398	HCM1;GCN1;SPT16;ASG1;TRL1
Cluster69	response to DNA damage stimulus	0.00442214	0.0134772	2138	98	8	3	8.18112	RDH54;MCM6;SPT16
Cluster69	regulation of cellular biosynthetic process	0.00450698	0.0134772	2138	356	8	5	3.75351	HCM1;GCN1;SPT16;ASG1;TRL1
Cluster69	regulation of biosynthetic process	0.00456486	0.0134772	2138	357	8	5	3.743	HCM1;GCN1;SPT16;ASG1;TRL1
Cluster69	regulation of cellular process	0.0051075	0.0143939	2138	555	8	6	2.88919	HCM1;GCN1;SPT16;STE20;ASG1;TRL1
Cluster69	cellular macromolecule metabolic process	0.00549495	0.0148125	2138	801	8	7	2.33552	RDH54;HCM1;MCM6;SPT16;STE20;ASG1;TRL1
Cluster69	cellular macromolecular complex assembly	0.00598387	0.0154583	2138	109	8	3	7.3555	MCM6;SPT16;STE20
Cluster69	regulation of biological process	0.00643091	0.0159486	2138	579	8	6	2.76943	HCM1;GCN1;SPT16;STE20;ASG1;TRL1
Cluster69	macromolecule metabolic process	0.00715041	0.017051	2138	834	8	7	2.24311	RDH54;HCM1;MCM6;SPT16;STE20;ASG1;TRL1
Cluster69	macromolecular complex assembly	0.00879854	0.0195522	2138	125	8	3	6.414	MCM6;SPT16;STE20
Cluster69	nucleobase, nucleoside, nucleotide and nucleic acid metabolic process	0.00883001	0.0195522	2138	614	8	6	2.61156	RDH54;HCM1;MCM6;SPT16;ASG1;TRL1
Cluster69	cell cycle phase	0.0109038	0.0233116	2138	135	8	3	5.93889	RDH54;HCM1;MCM6
Cluster69	DNA metabolic process	0.0118234	0.0244351	2138	139	8	3	5.76799	RDH54;MCM6;SPT16
Cluster69	biological regulation	0.0124762	0.0249525	2138	655	8	6	2.44809	HCM1;GCN1;SPT16;STE20;ASG1;TRL1
Cluster69	positive regulation of cellular process	0.0135418	0.0262372	2138	146	8	3	5.49144	SPT16;STE20;TRL1
Cluster69	positive regulation of biological process	0.0145869	0.0270894	2138	150	8	3	5.345	SPT16;STE20;TRL1
Cluster69	cellular macromolecular complex subunit organization	0.0148555	0.0270894	2138	151	8	3	5.3096	MCM6;SPT16;STE20
Cluster69	cellular component organization at cellular level	0.0178331	0.0315901	2138	485	8	5	2.75515	RDH54;HCM1;MCM6;SPT16;STE20
Cluster69	macromolecular complex subunit organization	0.0195539	0.0336762	2138	167	8	3	4.8009	MCM6;SPT16;STE20
Cluster69	cellular component assembly at cellular level	0.0250247	0.0419333	2138	183	8	3	4.38115	MCM6;SPT16;STE20
Cluster69	cellular nitrogen compound metabolic process	0.0268215	0.0437615	2138	758	8	6	2.11544	RDH54;HCM1;MCM6;SPT16;ASG1;TRL1
Cluster69	nitrogen compound metabolic process	0.0298642	0.047212	2138	774	8	6	2.07171	RDH54;HCM1;MCM6;SPT16;ASG1;TRL1
Cluster69	cellular component assembly	0.0304593	0.047212	2138	197	8	3	4.0698	MCM6;SPT16;STE20
Cluster71	establishment of nucleus localization	6.49895e-05	0.0013817	2138	6	33	3	32.3939	TUB2;TUB1;TUB3
Cluster71	nuclear migration	6.49895e-05	0.0013817	2138	6	33	3	32.3939	TUB2;TUB1;TUB3
Cluster71	nuclear migration along microtubule	6.49895e-05	0.0013817	2138	6	33	3	32.3939	TUB2;TUB1;TUB3
Cluster71	nucleus localization	6.49895e-05	0.0013817	2138	6	33	3	32.3939	TUB2;TUB1;TUB3
Cluster71	purine nucleoside triphosphate metabolic process	9.249e-05	0.0013817	2138	51	33	6	7.6221	SED4;ARP2;TFP1;TUB2;TUB1;TUB3
Cluster71	purine ribonucleoside triphosphate metabolic process	9.249e-05	0.0013817	2138	51	33	6	7.6221	SED4;ARP2;TFP1;TUB2;TUB1;TUB3
Cluster71	ribonucleoside triphosphate metabolic process	9.249e-05	0.0013817	2138	51	33	6	7.6221	SED4;ARP2;TFP1;TUB2;TUB1;TUB3
Cluster71	nucleoside triphosphate metabolic process	0.000103411	0.0013817	2138	52	33	6	7.47552	SED4;ARP2;TFP1;TUB2;TUB1;TUB3
Cluster71	cytoskeleton-dependent intracellular transport	0.000112534	0.0013817	2138	7	33	3	27.7662	TUB2;TUB1;TUB3
Cluster71	microtubule-based movement	0.000112534	0.0013817	2138	7	33	3	27.7662	TUB2;TUB1;TUB3
Cluster71	microtubule-based transport	0.000112534	0.0013817	2138	7	33	3	27.7662	TUB2;TUB1;TUB3
Cluster71	organelle transport along microtubule	0.000112534	0.0013817	2138	7	33	3	27.7662	TUB2;TUB1;TUB3
Cluster71	purine nucleoside triphosphate catabolic process	0.000149439	0.0013817	2138	35	33	5	9.25541	SED4;ARP2;TUB2;TUB1;TUB3
Cluster71	purine ribonucleoside triphosphate catabolic process	0.000149439	0.0013817	2138	35	33	5	9.25541	SED4;ARP2;TUB2;TUB1;TUB3
Cluster71	purine ribonucleotide catabolic process	0.000149439	0.0013817	2138	35	33	5	9.25541	SED4;ARP2;TUB2;TUB1;TUB3
Cluster71	ribonucleoside triphosphate catabolic process	0.000149439	0.0013817	2138	35	33	5	9.25541	SED4;ARP2;TUB2;TUB1;TUB3
Cluster71	ribonucleotide catabolic process	0.000149439	0.0013817	2138	35	33	5	9.25541	SED4;ARP2;TUB2;TUB1;TUB3
Cluster71	nucleoside triphosphate catabolic process	0.000171639	0.0013817	2138	36	33	5	8.99832	SED4;ARP2;TUB2;TUB1;TUB3
Cluster71	purine nucleotide catabolic process	0.000171639	0.0013817	2138	36	33	5	8.99832	SED4;ARP2;TUB2;TUB1;TUB3
Cluster71	purine-containing compound catabolic process	0.000171639	0.0013817	2138	36	33	5	8.99832	SED4;ARP2;TUB2;TUB1;TUB3
Cluster71	GTP catabolic process	0.000191741	0.00147002	2138	20	33	4	12.9576	SED4;TUB2;TUB1;TUB3
Cluster71	nucleotide catabolic process	0.000223544	0.00163323	2138	38	33	5	8.52472	SED4;ARP2;TUB2;TUB1;TUB3
Cluster71	GTP metabolic process	0.000234285	0.00163323	2138	21	33	4	12.3405	SED4;TUB2;TUB1;TUB3
Cluster71	nucleobase, nucleoside and nucleotide catabolic process	0.000253607	0.00163323	2138	39	33	5	8.30614	SED4;ARP2;TUB2;TUB1;TUB3
Cluster71	nucleobase, nucleoside, nucleotide and nucleic acid catabolic process	0.000253607	0.00163323	2138	39	33	5	8.30614	SED4;ARP2;TUB2;TUB1;TUB3
Cluster71	meiotic chromosome segregation	0.000264428	0.00163742	2138	9	33	3	21.596	TUB2;TUB1;TUB3
Cluster71	purine ribonucleotide metabolic process	0.000279716	0.00166794	2138	62	33	6	6.26979	SED4;ARP2;TFP1;TUB2;TUB1;TUB3
Cluster71	ribonucleotide metabolic process	0.000363618	0.0020908	2138	65	33	6	5.98042	SED4;ARP2;TFP1;TUB2;TUB1;TUB3
Cluster71	intracellular transport	0.000411992	0.00228726	2138	231	33	11	3.08514	SEC18;ARP2;TUB2;MAS2;PHS1;AVT1;TRX1;TUB1;TUB3;TOM40;BCH1
Cluster71	purine nucleotide metabolic process	0.000466167	0.00246193	2138	68	33	6	5.71658	SED4;ARP2;TFP1;TUB2;TUB1;TUB3
Cluster71	establishment of organelle localization	0.000474036	0.00246193	2138	25	33	4	10.3661	ARP2;TUB2;TUB1;TUB3
Cluster71	small molecule metabolic process	0.000601328	0.00302543	2138	468	33	16	2.21497	SED4;ARP2;TFP1;PRO3;PDA1;TUB2;YFR044C;ERG26;PHS1;TRX1;CKI1;TUB1;TUB3;ERG13;PRO2;GLR1
Cluster71	establishment of localization in cell	0.000715392	0.00349025	2138	246	33	11	2.89702	SEC18;ARP2;TUB2;MAS2;PHS1;AVT1;TRX1;TUB1;TUB3;TOM40;BCH1
Cluster71	heterocycle catabolic process	0.000826656	0.00391446	2138	50	33	5	6.47879	SED4;ARP2;TUB2;TUB1;TUB3
Cluster71	cellular nitrogen compound catabolic process	0.000906457	0.0041697	2138	51	33	5	6.35175	SED4;ARP2;TUB2;TUB1;TUB3
Cluster71	transport	0.00153318	0.00667462	2138	507	33	16	2.04459	SEC18;SED4;ARP2;YDL119C;TFP1;SAC6;TUB2;MUP1;MAS2;PHS1;AVT1;TRX1;TUB1;TUB3;TOM40;BCH1
Cluster71	purine-containing compound metabolic process	0.0015441	0.00667462	2138	85	33	6	4.57326	SED4;ARP2;TFP1;TUB2;TUB1;TUB3
Cluster71	organelle localization	0.00157538	0.00667462	2138	34	33	4	7.6221	ARP2;TUB2;TUB1;TUB3
Cluster71	establishment of localization	0.00171507	0.00693237	2138	512	33	16	2.02462	SEC18;SED4;ARP2;YDL119C;TFP1;SAC6;TUB2;MUP1;MAS2;PHS1;AVT1;TRX1;TUB1;TUB3;TOM40;BCH1
Cluster71	nucleoside phosphate metabolic process	0.00176539	0.00693237	2138	119	33	7	3.81105	SED4;ARP2;TFP1;TUB2;TRX1;TUB1;TUB3
Cluster71	nucleotide metabolic process	0.00176539	0.00693237	2138	119	33	7	3.81105	SED4;ARP2;TFP1;TUB2;TRX1;TUB1;TUB3
Cluster71	small molecule catabolic process	0.00204245	0.00782939	2138	122	33	7	3.71734	SED4;ARP2;PDA1;TUB2;YFR044C;TUB1;TUB3
Cluster71	cellular localization	0.00214308	0.00802408	2138	280	33	11	2.54524	SEC18;ARP2;TUB2;MAS2;PHS1;AVT1;TRX1;TUB1;TUB3;TOM40;BCH1
Cluster71	heterocycle metabolic process	0.00322482	0.0117999	2138	169	33	8	3.06688	SED4;ARP2;TFP1;PRO3;TUB2;TUB1;TUB3;PRO2
Cluster71	nucleobase, nucleoside and nucleotide metabolic process	0.00350658	0.0123221	2138	134	33	7	3.38444	SED4;ARP2;TFP1;TUB2;TRX1;TUB1;TUB3
Cluster71	localization	0.00352059	0.0123221	2138	546	33	16	1.89855	SEC18;SED4;ARP2;YDL119C;TFP1;SAC6;TUB2;MUP1;MAS2;PHS1;AVT1;TRX1;TUB1;TUB3;TOM40;BCH1
Cluster71	mitotic sister chromatid segregation	0.00368885	0.0126363	2138	21	33	3	9.25541	TUB2;TUB1;TUB3
Cluster71	sister chromatid segregation	0.00422658	0.0141767	2138	22	33	3	8.83471	TUB2;TUB1;TUB3
Cluster71	protein complex subunit organization	0.00673643	0.022134	2138	80	33	5	4.04924	SEC18;TUB2;ECM29;TUB1;TUB3
Cluster71	cellular protein complex assembly	0.0104468	0.0336387	2138	57	33	4	4.54652	TUB2;ECM29;TUB1;TUB3
Cluster71	cellular catabolic process	0.0149046	0.0470517	2138	263	33	9	2.21708	SEC18;APE3;SED4;ARP2;TUB2;YFR044C;TUB1;TUB3;RPN7
Cluster71	microtubule-based process	0.0156718	0.0485225	2138	35	33	3	5.55325	TUB2;TUB1;TUB3
Cluster72	modification-dependent protein catabolic process	6.8287e-07	1.26672e-05	2138	62	13	6	15.9156	UBC4;RPN9;PRE3;UBX4;RPT5;PUP1
Cluster72	ubiquitin-dependent protein catabolic process	6.8287e-07	1.26672e-05	2138	62	13	6	15.9156	UBC4;RPN9;PRE3;UBX4;RPT5;PUP1
Cluster72	proteolysis involved in cellular protein catabolic process	9.09641e-07	1.26672e-05	2138	65	13	6	15.1811	UBC4;RPN9;PRE3;UBX4;RPT5;PUP1
Cluster72	modification-dependent macromolecule catabolic process	1.09272e-06	1.26672e-05	2138	67	13	6	14.7279	UBC4;RPN9;PRE3;UBX4;RPT5;PUP1
Cluster72	cellular protein catabolic process	1.19502e-06	1.26672e-05	2138	68	13	6	14.5113	UBC4;RPN9;PRE3;UBX4;RPT5;PUP1
Cluster72	protein catabolic process	1.68627e-06	1.48954e-05	2138	72	13	6	13.7051	UBC4;RPN9;PRE3;UBX4;RPT5;PUP1
Cluster72	proteolysis	1.25753e-05	9.52126e-05	2138	101	13	6	9.76999	UBC4;RPN9;PRE3;UBX4;RPT5;PUP1
Cluster72	cellular macromolecule catabolic process	1.76213e-05	0.000116741	2138	107	13	6	9.22214	UBC4;RPN9;PRE3;UBX4;RPT5;PUP1
Cluster72	macromolecule catabolic process	2.81796e-05	0.000165947	2138	116	13	6	8.50663	UBC4;RPN9;PRE3;UBX4;RPT5;PUP1
Cluster72	cellular protein metabolic process	3.59589e-05	0.000190582	2138	358	13	9	4.13451	UBC4;RPN9;GAL83;PRE3;YPK1;UBX4;RPT5;PUP1;SSE1
Cluster72	protein metabolic process	7.83627e-05	0.000377566	2138	393	13	9	3.76629	UBC4;RPN9;GAL83;PRE3;YPK1;UBX4;RPT5;PUP1;SSE1
Cluster72	regulation of cellular component biogenesis	0.000136097	0.000601093	2138	18	13	3	27.4103	GAL83;RHO3;RPT5
Cluster72	regulation of cellular component organization	0.000570571	0.00232617	2138	69	13	4	9.534	GAL83;RHO3;YPK1;RPT5
Cluster72	proteasomal protein catabolic process	0.000863054	0.00304946	2138	33	13	3	14.951	PRE3;UBX4;PUP1
Cluster72	proteasomal ubiquitin-dependent protein catabolic process	0.000863054	0.00304946	2138	33	13	3	14.951	PRE3;UBX4;PUP1
Cluster72	cellular catabolic process	0.00264825	0.00877232	2138	263	13	6	3.75197	UBC4;RPN9;PRE3;UBX4;RPT5;PUP1
Cluster72	cellular protein complex assembly	0.00425165	0.0132551	2138	57	13	3	8.65587	RPN9;YPK1;RPT5
Cluster72	catabolic process	0.00761574	0.0224241	2138	323	13	6	3.05501	UBC4;RPN9;PRE3;UBX4;RPT5;PUP1
Cluster72	protein complex assembly	0.00853883	0.0238188	2138	73	13	3	6.75869	RPN9;YPK1;RPT5
Cluster72	protein complex biogenesis	0.00990106	0.0262378	2138	77	13	3	6.40759	RPN9;YPK1;RPT5
Cluster72	protein complex subunit organization	0.0110027	0.0277687	2138	80	13	3	6.16731	RPN9;YPK1;RPT5
Cluster72	cellular macromolecule metabolic process	0.0200866	0.0483904	2138	801	13	9	1.84788	UBC4;RPN9;GAL83;PRE3;YPK1;UBX4;RPT5;PUP1;SSE1
Cluster74	nucleic acid metabolic process	1.43537e-05	0.00122007	2138	487	14	11	3.4494	POL30;FAP7;RPC11;FKH1;ORC3;YLR021W;RMP1;BUR2;CDC33;YOR051C;SUT2
Cluster74	nucleobase, nucleoside, nucleotide and nucleic acid metabolic process	0.000151985	0.00306918	2138	614	14	11	2.73592	POL30;FAP7;RPC11;FKH1;ORC3;YLR021W;RMP1;BUR2;CDC33;YOR051C;SUT2
Cluster74	RNA metabolic process	0.000159038	0.00306918	2138	386	14	9	3.5607	FAP7;RPC11;FKH1;YLR021W;RMP1;BUR2;CDC33;YOR051C;SUT2
Cluster74	cellular macromolecule biosynthetic process	0.000199769	0.00306918	2138	397	14	9	3.46204	POL30;FAP7;RPC11;FKH1;ORC3;BUR2;CDC33;YOR051C;SUT2
Cluster74	chromatin silencing at silent mating-type cassette	0.000203815	0.00306918	2138	19	14	3	24.1128	POL30;FKH1;ORC3
Cluster74	macromolecule biosynthetic process	0.000216648	0.00306918	2138	401	14	9	3.4275	POL30;FAP7;RPC11;FKH1;ORC3;BUR2;CDC33;YOR051C;SUT2
Cluster74	regulation of cellular macromolecule biosynthetic process	0.00054313	0.00512965	2138	347	14	8	3.52079	POL30;FAP7;FKH1;ORC3;BUR2;CDC33;YOR051C;SUT2
Cluster74	regulation of gene expression	0.00054313	0.00512965	2138	347	14	8	3.52079	POL30;FAP7;FKH1;ORC3;BUR2;CDC33;YOR051C;SUT2
Cluster74	regulation of macromolecule biosynthetic process	0.000554309	0.00512965	2138	348	14	8	3.51067	POL30;FAP7;FKH1;ORC3;BUR2;CDC33;YOR051C;SUT2
Cluster74	regulation of cellular biosynthetic process	0.000650843	0.00512965	2138	356	14	8	3.43178	POL30;FAP7;FKH1;ORC3;BUR2;CDC33;YOR051C;SUT2
Cluster74	regulation of biosynthetic process	0.000663837	0.00512965	2138	357	14	8	3.42217	POL30;FAP7;FKH1;ORC3;BUR2;CDC33;YOR051C;SUT2
Cluster74	mRNA metabolic process	0.00118347	0.00737571	2138	77	14	4	7.93321	FKH1;YLR021W;RMP1;CDC33
Cluster74	cellular nitrogen compound metabolic process	0.00120939	0.00737571	2138	758	14	11	2.21617	POL30;FAP7;RPC11;FKH1;ORC3;YLR021W;RMP1;BUR2;CDC33;YOR051C;SUT2
Cluster74	regulation of macromolecule metabolic process	0.00123127	0.00737571	2138	390	14	8	3.1326	POL30;FAP7;FKH1;ORC3;BUR2;CDC33;YOR051C;SUT2
Cluster74	nitrogen compound metabolic process	0.00147851	0.00737571	2138	774	14	11	2.17036	POL30;FAP7;RPC11;FKH1;ORC3;YLR021W;RMP1;BUR2;CDC33;YOR051C;SUT2
Cluster74	regulation of transcription, DNA-dependent	0.00169733	0.00737571	2138	309	14	7	3.45955	POL30;FAP7;FKH1;ORC3;BUR2;YOR051C;SUT2
Cluster74	chromatin silencing	0.00177864	0.00737571	2138	39	14	3	11.7473	POL30;FKH1;ORC3
Cluster74	gene silencing	0.00177864	0.00737571	2138	39	14	3	11.7473	POL30;FKH1;ORC3
Cluster74	negative regulation of gene expression, epigenetic	0.00177864	0.00737571	2138	39	14	3	11.7473	POL30;FKH1;ORC3
Cluster74	gene expression	0.00188822	0.00737571	2138	415	14	8	2.94389	FAP7;RPC11;FKH1;RMP1;BUR2;CDC33;YOR051C;SUT2
Cluster74	regulation of RNA metabolic process	0.00194398	0.00737571	2138	316	14	7	3.38291	POL30;FAP7;FKH1;ORC3;BUR2;YOR051C;SUT2
Cluster74	regulation of cellular metabolic process	0.00201603	0.00737571	2138	419	14	8	2.91579	POL30;FAP7;FKH1;ORC3;BUR2;CDC33;YOR051C;SUT2
Cluster74	cellular macromolecule metabolic process	0.00205177	0.00737571	2138	801	14	11	2.0972	POL30;FAP7;RPC11;FKH1;ORC3;YLR021W;RMP1;BUR2;CDC33;YOR051C;SUT2
Cluster74	regulation of primary metabolic process	0.00208255	0.00737571	2138	421	14	8	2.90193	POL30;FAP7;FKH1;ORC3;BUR2;CDC33;YOR051C;SUT2
Cluster74	regulation of gene expression, epigenetic	0.00252794	0.008595	2138	44	14	3	10.4123	POL30;FKH1;ORC3
Cluster74	regulation of metabolic process	0.00268221	0.0087266	2138	437	14	8	2.79568	POL30;FAP7;FKH1;ORC3;BUR2;CDC33;YOR051C;SUT2
Cluster74	regulation of cellular process	0.00277198	0.0087266	2138	555	14	9	2.47645	POL30;FAP7;GLE2;FKH1;ORC3;BUR2;CDC33;YOR051C;SUT2
Cluster74	macromolecule metabolic process	0.00300679	0.00912776	2138	834	14	11	2.01422	POL30;FAP7;RPC11;FKH1;ORC3;YLR021W;RMP1;BUR2;CDC33;YOR051C;SUT2
Cluster74	regulation of nucleobase, nucleoside, nucleotide and nucleic acid metabolic process	0.00370373	0.0105006	2138	352	14	7	3.03693	POL30;FAP7;FKH1;ORC3;BUR2;YOR051C;SUT2
Cluster74	regulation of biological process	0.00381136	0.0105006	2138	579	14	9	2.3738	POL30;FAP7;GLE2;FKH1;ORC3;BUR2;CDC33;YOR051C;SUT2
Cluster74	regulation of nitrogen compound metabolic process	0.00382961	0.0105006	2138	354	14	7	3.01977	POL30;FAP7;FKH1;ORC3;BUR2;YOR051C;SUT2
Cluster74	RNA biosynthetic process	0.0045844	0.0118083	2138	268	14	6	3.41898	FAP7;RPC11;FKH1;BUR2;YOR051C;SUT2
Cluster74	transcription, DNA-dependent	0.0045844	0.0118083	2138	268	14	6	3.41898	FAP7;RPC11;FKH1;BUR2;YOR051C;SUT2
Cluster74	cellular component organization or biogenesis at cellular level	0.00509192	0.0127298	2138	602	14	9	2.2831	POL30;FAP7;GLE2;FKH1;ORC3;YLR021W;RMP1;BUR2;YOR051C
Cluster74	regulation of cellular protein metabolic process	0.00735702	0.017867	2138	64	14	3	7.15848	BUR2;CDC33;YOR051C
Cluster74	cellular biosynthetic process	0.00815384	0.0192521	2138	642	14	9	2.14085	POL30;FAP7;RPC11;FKH1;ORC3;BUR2;CDC33;YOR051C;SUT2
Cluster74	biological regulation	0.00942314	0.0214044	2138	655	14	9	2.09836	POL30;FAP7;GLE2;FKH1;ORC3;BUR2;CDC33;YOR051C;SUT2
Cluster74	biosynthetic process	0.00973771	0.0214044	2138	658	14	9	2.0888	POL30;FAP7;RPC11;FKH1;ORC3;BUR2;CDC33;YOR051C;SUT2
Cluster74	regulation of protein metabolic process	0.00982083	0.0214044	2138	71	14	3	6.45272	BUR2;CDC33;YOR051C
Cluster74	chromosome organization	0.0105227	0.022251	2138	140	14	4	4.36327	POL30;GLE2;FKH1;BUR2
Cluster74	cellular component organization or biogenesis	0.0107328	0.022251	2138	667	14	9	2.06061	POL30;FAP7;GLE2;FKH1;ORC3;YLR021W;RMP1;BUR2;YOR051C
Cluster74	mitotic cell cycle	0.0176459	0.0357119	2138	88	14	3	5.20617	POL30;FKH1;BUR2
Cluster74	negative regulation of RNA metabolic process	0.0198808	0.038406	2138	92	14	3	4.97981	POL30;FKH1;ORC3
Cluster74	negative regulation of transcription, DNA-dependent	0.0198808	0.038406	2138	92	14	3	4.97981	POL30;FKH1;ORC3
Cluster74	negative regulation of gene expression	0.0210556	0.0397717	2138	94	14	3	4.87386	POL30;FKH1;ORC3
Cluster74	negative regulation of nitrogen compound metabolic process	0.022269	0.040121	2138	96	14	3	4.77232	POL30;FKH1;ORC3
Cluster74	negative regulation of nucleobase, nucleoside, nucleotide and nucleic acid metabolic process	0.022269	0.040121	2138	96	14	3	4.77232	POL30;FKH1;ORC3
Cluster74	cellular component organization at cellular level	0.0226566	0.040121	2138	485	14	7	2.20412	POL30;GLE2;FKH1;ORC3;YLR021W;BUR2;YOR051C
Cluster74	negative regulation of cellular macromolecule biosynthetic process	0.0254713	0.0433012	2138	101	14	3	4.53607	POL30;FKH1;ORC3
Cluster74	negative regulation of macromolecule biosynthetic process	0.0254713	0.0433012	2138	101	14	3	4.53607	POL30;FKH1;ORC3
Cluster74	RNA processing	0.02682	0.0447001	2138	103	14	3	4.44799	FAP7;FKH1;RMP1
Cluster74	negative regulation of macromolecule metabolic process	0.029634	0.0477917	2138	107	14	3	4.28171	POL30;FKH1;ORC3
Cluster74	negative regulation of biosynthetic process	0.0303618	0.0477917	2138	108	14	3	4.24206	POL30;FKH1;ORC3
Cluster74	negative regulation of cellular biosynthetic process	0.0303618	0.0477917	2138	108	14	3	4.24206	POL30;FKH1;ORC3
Cluster75	cellular macromolecule biosynthetic process	0.00500633	0.0364195	2138	397	5	4	4.30831	PUF4;YEH2;FKS1;EFT1
Cluster75	macromolecule biosynthetic process	0.00520279	0.0364195	2138	401	5	4	4.26534	PUF4;YEH2;FKS1;EFT1
Cluster78	cellular amide catabolic process	2.12478e-06	0.00014661	2138	8	30	4	35.6333	DUR3;DAL4;DAL7;DAL82
Cluster78	cellular amide metabolic process	1.4448e-05	0.000498455	2138	12	30	4	23.7556	DUR3;DAL4;DAL7;DAL82
Cluster78	allantoin catabolic process	8.40975e-05	0.00145068	2138	7	30	3	30.5429	DAL4;DAL7;DAL82
Cluster78	allantoin metabolic process	8.40975e-05	0.00145068	2138	7	30	3	30.5429	DAL4;DAL7;DAL82
Cluster79	RNA splicing, via transesterification reactions with bulged adenosine as nucleophile	0.000508797	0.0144604	2138	21	17	3	17.9664	MUD1;PRP3;ISY1
Cluster79	nuclear mRNA splicing, via spliceosome	0.000508797	0.0144604	2138	21	17	3	17.9664	MUD1;PRP3;ISY1
Cluster79	RNA splicing, via transesterification reactions	0.000586234	0.0144604	2138	22	17	3	17.1497	MUD1;PRP3;ISY1
Cluster79	RNA splicing	0.00108633	0.0200971	2138	27	17	3	13.9739	MUD1;PRP3;ISY1
Cluster80	cellular carbohydrate biosynthetic process	0.000287734	0.00314011	2138	45	7	3	20.3619	TPS1;GSY2;TSL1
Cluster80	carbohydrate biosynthetic process	0.000418681	0.00314011	2138	51	7	3	17.9664	TPS1;GSY2;TSL1
Cluster80	cellular carbohydrate metabolic process	0.00996907	0.0498454	2138	152	7	3	6.0282	TPS1;GSY2;TSL1
Cluster83	amine metabolic process	1.95687e-11	1.9373e-09	2138	185	42	20	5.50322	GCV1;MET32;ARG5,6;SER3;MET10;STR3;GTO1;MET28;DAL1;DAL2;DAL3;LYS1;MET3;ECM17;MET14;MET1;MET2;ARG1;ARG8;MET16
Cluster83	sulfur amino acid metabolic process	6.22927e-11	2.41009e-09	2138	30	42	10	16.9683	MET32;MET10;STR3;MET28;MET3;ECM17;MET14;MET1;MET2;MET16
Cluster83	methionine biosynthetic process	7.30329e-11	2.41009e-09	2138	22	42	9	20.8247	MET10;STR3;MET28;MET3;ECM17;MET14;MET1;MET2;MET16
Cluster83	aspartate family amino acid biosynthetic process	1.84094e-10	3.64507e-09	2138	33	42	10	15.4257	MET10;STR3;MET28;LYS1;MET3;ECM17;MET14;MET1;MET2;MET16
Cluster83	serine family amino acid metabolic process	1.84094e-10	3.64507e-09	2138	33	42	10	15.4257	GCV1;SER3;MET10;STR3;MET28;MET3;ECM17;MET14;MET2;MET16
Cluster83	methionine metabolic process	2.87529e-10	4.06649e-09	2138	25	42	9	18.3257	MET10;STR3;MET28;MET3;ECM17;MET14;MET1;MET2;MET16
Cluster83	sulfur amino acid biosynthetic process	2.87529e-10	4.06649e-09	2138	25	42	9	18.3257	MET10;STR3;MET28;MET3;ECM17;MET14;MET1;MET2;MET16
Cluster83	cellular amino acid biosynthetic process	1.97871e-09	2.31775e-08	2138	101	42	14	7.05611	ARG5,6;SER3;MET10;STR3;MET28;LYS1;MET3;ECM17;MET14;MET1;MET2;ARG1;ARG8;MET16
Cluster83	cellular amino acid metabolic process	2.10704e-09	2.31775e-08	2138	163	42	17	5.30909	GCV1;MET32;ARG5,6;SER3;MET10;STR3;GTO1;MET28;LYS1;MET3;ECM17;MET14;MET1;MET2;ARG1;ARG8;MET16
Cluster83	amine biosynthetic process	2.58715e-09	2.56128e-08	2138	103	42	14	6.91909	ARG5,6;SER3;MET10;STR3;MET28;LYS1;MET3;ECM17;MET14;MET1;MET2;ARG1;ARG8;MET16
Cluster83	cellular amine metabolic process	3.09939e-09	2.78945e-08	2138	167	42	17	5.18192	GCV1;MET32;ARG5,6;SER3;MET10;STR3;GTO1;MET28;LYS1;MET3;ECM17;MET14;MET1;MET2;ARG1;ARG8;MET16
Cluster83	cysteine metabolic process	3.85376e-09	2.99539e-08	2138	15	42	7	23.7556	MET10;STR3;MET28;MET3;ECM17;MET14;MET16
Cluster83	sulfur compound metabolic process	4.06464e-09	2.99539e-08	2138	57	42	11	9.82373	MET32;MET10;STR3;GTO1;MET28;MET3;ECM17;MET14;MET1;MET2;MET16
Cluster83	aspartate family amino acid metabolic process	4.2359e-09	2.99539e-08	2138	44	42	10	11.5693	MET10;STR3;MET28;LYS1;MET3;ECM17;MET14;MET1;MET2;MET16
Cluster83	carboxylic acid biosynthetic process	1.61774e-08	9.96116e-08	2138	118	42	14	6.03955	ARG5,6;SER3;MET10;STR3;MET28;LYS1;MET3;ECM17;MET14;MET1;MET2;ARG1;ARG8;MET16
Cluster83	organic acid biosynthetic process	1.61774e-08	9.96116e-08	2138	118	42	14	6.03955	ARG5,6;SER3;MET10;STR3;MET28;LYS1;MET3;ECM17;MET14;MET1;MET2;ARG1;ARG8;MET16
Cluster83	sulfate assimilation	1.7105e-08	9.96116e-08	2138	11	42	6	27.7662	MET10;MET3;ECM17;MET14;MET1;MET16
Cluster83	cysteine biosynthetic process	3.37147e-08	1.85431e-07	2138	12	42	6	25.4524	MET10;MET28;MET3;ECM17;MET14;MET16
Cluster83	sulfur compound biosynthetic process	7.62577e-08	3.97343e-07	2138	44	42	9	10.4123	MET10;STR3;MET28;MET3;ECM17;MET14;MET1;MET2;MET16
Cluster83	serine family amino acid biosynthetic process	9.22738e-08	4.56755e-07	2138	22	42	7	16.197	SER3;MET10;MET28;MET3;ECM17;MET14;MET16
Cluster83	carboxylic acid metabolic process	1.65832e-07	7.46245e-07	2138	216	42	17	4.00639	GCV1;MET32;ARG5,6;SER3;MET10;STR3;GTO1;MET28;LYS1;MET3;ECM17;MET14;MET1;MET2;ARG1;ARG8;MET16
Cluster83	oxoacid metabolic process	1.65832e-07	7.46245e-07	2138	216	42	17	4.00639	GCV1;MET32;ARG5,6;SER3;MET10;STR3;GTO1;MET28;LYS1;MET3;ECM17;MET14;MET1;MET2;ARG1;ARG8;MET16
Cluster83	organic acid metabolic process	1.7775e-07	7.65098e-07	2138	217	42	17	3.98793	GCV1;MET32;ARG5,6;SER3;MET10;STR3;GTO1;MET28;LYS1;MET3;ECM17;MET14;MET1;MET2;ARG1;ARG8;MET16
Cluster83	cellular ketone metabolic process	2.67366e-07	1.10289e-06	2138	223	42	17	3.88063	GCV1;MET32;ARG5,6;SER3;MET10;STR3;GTO1;MET28;LYS1;MET3;ECM17;MET14;MET1;MET2;ARG1;ARG8;MET16
Cluster83	cellular nitrogen compound biosynthetic process	2.33676e-06	9.25355e-06	2138	174	42	14	4.09579	ARG5,6;SER3;MET10;STR3;MET28;LYS1;MET3;ECM17;MET14;MET1;MET2;ARG1;ARG8;MET16
Cluster83	small molecule biosynthetic process	4.43198e-05	0.000168756	2138	223	42	14	3.19581	ARG5,6;SER3;MET10;STR3;MET28;LYS1;MET3;ECM17;MET14;MET1;MET2;ARG1;ARG8;MET16
Cluster83	small molecule metabolic process	4.69762e-05	0.000172246	2138	468	42	21	2.28419	GCV1;MET32;ARG5,6;SER3;MET10;STR3;GTO1;MET28;DAL1;DAL2;DAL3;LYS1;MET3;YJR119C;ECM17;MET14;MET1;MET2;ARG1;ARG8;MET16
Cluster83	allantoin catabolic process	0.000233778	0.00079807	2138	7	42	3	21.8163	DAL1;DAL2;DAL3
Cluster83	allantoin metabolic process	0.000233778	0.00079807	2138	7	42	3	21.8163	DAL1;DAL2;DAL3
Cluster83	arginine biosynthetic process	0.000368932	0.0011782	2138	8	42	3	19.0893	ARG5,6;ARG1;ARG8
Cluster83	cellular amide catabolic process	0.000368932	0.0011782	2138	8	42	3	19.0893	DAL1;DAL2;DAL3
Cluster83	cellular amide metabolic process	0.00137184	0.00424414	2138	12	42	3	12.7262	DAL1;DAL2;DAL3
Cluster83	nitrogen compound metabolic process	0.00159669	0.00479007	2138	774	42	25	1.64421	RAD59;GCV1;MET32;ARG5,6;SER3;MET10;MND1;STR3;GTO1;YIL165C;MET28;DAL1;DAL2;DCG1;DAL3;LYS1;MET3;ECM17;MET14;DAL80;MET1;MET2;ARG1;ARG8;MET16
Cluster83	arginine metabolic process	0.00272285	0.00792831	2138	15	42	3	10.181	ARG5,6;ARG1;ARG8
Cluster83	purine base metabolic process	0.00395937	0.0111994	2138	17	42	3	8.98319	DAL1;DAL2;DAL3
Cluster83	glutamine family amino acid biosynthetic process	0.00548986	0.0150971	2138	19	42	3	8.03759	ARG5,6;ARG1;ARG8
Cluster83	cellular nitrogen compound metabolic process	0.00758347	0.0202909	2138	758	42	23	1.5446	RAD59;GCV1;MET32;ARG5,6;SER3;MET10;MND1;STR3;GTO1;MET28;DAL1;DAL2;DAL3;LYS1;MET3;ECM17;MET14;DAL80;MET1;MET2;ARG1;ARG8;MET16
Cluster83	nucleobase metabolic process	0.00950037	0.024751	2138	23	42	3	6.63975	DAL1;DAL2;DAL3
Cluster83	anion transport	0.0107106	0.0271884	2138	24	42	3	6.3631	CTP1;SUL1;SUL2
Cluster96	regulation of transcription, DNA-dependent	0.00190018	0.0147801	2138	309	5	4	5.53528	SNF5;UME6;DAL81;YLL029W
Cluster96	regulation of RNA metabolic process	0.00207305	0.0147801	2138	316	5	4	5.41266	SNF5;UME6;DAL81;YLL029W
Cluster96	regulation of cellular macromolecule biosynthetic process	0.00297966	0.0147801	2138	347	5	4	4.92911	SNF5;UME6;DAL81;YLL029W
Cluster96	regulation of gene expression	0.00297966	0.0147801	2138	347	5	4	4.92911	SNF5;UME6;DAL81;YLL029W
Cluster96	regulation of macromolecule biosynthetic process	0.00301301	0.0147801	2138	348	5	4	4.91494	SNF5;UME6;DAL81;YLL029W
Cluster96	regulation of nucleobase, nucleoside, nucleotide and nucleic acid metabolic process	0.00314914	0.0147801	2138	352	5	4	4.85909	SNF5;UME6;DAL81;YLL029W
Cluster96	regulation of nitrogen compound metabolic process	0.00321886	0.0147801	2138	354	5	4	4.83164	SNF5;UME6;DAL81;YLL029W
Cluster96	regulation of cellular biosynthetic process	0.00328969	0.0147801	2138	356	5	4	4.80449	SNF5;UME6;DAL81;YLL029W
Cluster96	regulation of biosynthetic process	0.00332553	0.0147801	2138	357	5	4	4.79104	SNF5;UME6;DAL81;YLL029W
Cluster96	regulation of transcription from RNA polymerase II promoter	0.00395056	0.0158022	2138	164	5	3	7.82195	UME6;DAL81;YLL029W
Cluster96	regulation of macromolecule metabolic process	0.00467554	0.017002	2138	390	5	4	4.38564	SNF5;UME6;DAL81;YLL029W
Cluster96	regulation of cellular metabolic process	0.00615657	0.0192917	2138	419	5	4	4.0821	SNF5;UME6;DAL81;YLL029W
Cluster96	regulation of primary metabolic process	0.00626982	0.0192917	2138	421	5	4	4.06271	SNF5;UME6;DAL81;YLL029W
Cluster96	regulation of metabolic process	0.00723072	0.0206592	2138	437	5	4	3.91396	SNF5;UME6;DAL81;YLL029W
Cluster96	macromolecule metabolic process	0.00896619	0.0239098	2138	834	5	5	2.56355	SNF5;UME6;YCK1;DAL81;YLL029W
Cluster96	RNA biosynthetic process	0.016052	0.0377695	2138	268	5	3	4.78657	SNF5;UME6;DAL81
Cluster96	transcription, DNA-dependent	0.016052	0.0377695	2138	268	5	3	4.78657	SNF5;UME6;DAL81
Cluster96	regulation of cellular process	0.0178706	0.0397125	2138	555	5	4	3.0818	SNF5;UME6;DAL81;YLL029W
Cluster96	regulation of biological process	0.0209375	0.0440789	2138	579	5	4	2.95406	SNF5;UME6;DAL81;YLL029W
Cluster98	asparagine metabolic process	2.54062e-07	1.47356e-05	2138	6	26	4	54.8205	ASP3-1;ASP3-2;ASP3-3;ASP3-4
Cluster98	response to stress	1.01765e-06	2.95119e-05	2138	288	26	14	3.99733	DAN3;PAU3;YDR542W;PAU5;YGL261C;IMP2';YIL176C;YIR041W;YKL224C;ASP3-1;ASP3-2;ASP3-3;ASP3-4;PAU4
Cluster98	aspartate family amino acid catabolic process	2.08174e-06	3.01853e-05	2138	9	26	4	36.547	ASP3-1;ASP3-2;ASP3-3;ASP3-4
Cluster98	glutamine family amino acid catabolic process	2.08174e-06	3.01853e-05	2138	9	26	4	36.547	ASP3-1;ASP3-2;ASP3-3;ASP3-4
Cluster98	response to stimulus	5.73775e-05	0.000665579	2138	460	26	15	2.68144	DAN3;PAU3;YDR542W;PAU5;YGL261C;IMP2';YIL176C;YIR041W;YKL224C;ASP3-1;ASP3-2;ASP3-3;ASP3-4;PAU4;MDY2
Cluster98	cellular response to starvation	0.000130278	0.00107944	2138	23	26	4	14.301	ASP3-1;ASP3-2;ASP3-3;ASP3-4
Cluster98	response to starvation	0.000130278	0.00107944	2138	23	26	4	14.301	ASP3-1;ASP3-2;ASP3-3;ASP3-4
Cluster98	cellular amino acid catabolic process	0.000554145	0.0040139	2138	33	26	4	9.96737	ASP3-1;ASP3-2;ASP3-3;ASP3-4
Cluster98	amine catabolic process	0.000622847	0.0040139	2138	34	26	4	9.67421	ASP3-1;ASP3-2;ASP3-3;ASP3-4
Cluster98	cellular response to nutrient levels	0.00128342	0.00557616	2138	41	26	4	8.02251	ASP3-1;ASP3-2;ASP3-3;ASP3-4
Cluster98	carboxylic acid catabolic process	0.00140681	0.00557616	2138	42	26	4	7.8315	ASP3-1;ASP3-2;ASP3-3;ASP3-4
Cluster98	organic acid catabolic process	0.00140681	0.00557616	2138	42	26	4	7.8315	ASP3-1;ASP3-2;ASP3-3;ASP3-4
Cluster98	cellular response to external stimulus	0.0015383	0.00557616	2138	43	26	4	7.64937	ASP3-1;ASP3-2;ASP3-3;ASP3-4
Cluster98	cellular response to extracellular stimulus	0.0015383	0.00557616	2138	43	26	4	7.64937	ASP3-1;ASP3-2;ASP3-3;ASP3-4
Cluster98	glutamine family amino acid metabolic process	0.0015383	0.00557616	2138	43	26	4	7.64937	ASP3-1;ASP3-2;ASP3-3;ASP3-4
Cluster98	response to nutrient levels	0.0015383	0.00557616	2138	43	26	4	7.64937	ASP3-1;ASP3-2;ASP3-3;ASP3-4
Cluster98	aspartate family amino acid metabolic process	0.00167816	0.00557616	2138	44	26	4	7.47552	ASP3-1;ASP3-2;ASP3-3;ASP3-4
Cluster98	response to external stimulus	0.00182667	0.00557616	2138	45	26	4	7.3094	ASP3-1;ASP3-2;ASP3-3;ASP3-4
Cluster98	response to extracellular stimulus	0.00182667	0.00557616	2138	45	26	4	7.3094	ASP3-1;ASP3-2;ASP3-3;ASP3-4
Cluster98	cell communication	0.00232695	0.00674817	2138	48	26	4	6.85256	ASP3-1;ASP3-2;ASP3-3;ASP3-4
Cluster100	conjugation	1.19694e-09	1.1371e-08	2138	53	7	6	34.5768	FUS1;MFA1;AGA2;BAR1;ASG7;AGA1
Cluster100	conjugation with cellular fusion	1.19694e-09	1.1371e-08	2138	53	7	6	34.5768	FUS1;MFA1;AGA2;BAR1;ASG7;AGA1
Cluster100	multi-organism process	2.60271e-09	1.64838e-08	2138	60	7	6	30.5429	FUS1;MFA1;AGA2;BAR1;ASG7;AGA1
Cluster100	sexual reproduction	6.87958e-08	3.2678e-07	2138	102	7	6	17.9664	FUS1;MFA1;AGA2;BAR1;ASG7;AGA1
Cluster100	reproduction	6.87441e-07	2.61228e-06	2138	149	7	6	12.2991	FUS1;MFA1;AGA2;BAR1;ASG7;AGA1
Cluster100	response to pheromone involved in conjugation with cellular fusion	2.56502e-06	8.12257e-06	2138	37	7	4	33.0193	MFA1;AGA2;BAR1;AGA1
Cluster100	cellular process involved in reproduction	7.6269e-06	1.81139e-05	2138	114	7	5	13.396	FUS1;MFA1;AGA2;BAR1;AGA1
Cluster100	reproductive process	7.6269e-06	1.81139e-05	2138	114	7	5	13.396	FUS1;MFA1;AGA2;BAR1;AGA1
Cluster100	response to pheromone	8.81264e-06	1.86045e-05	2138	50	7	4	24.4343	MFA1;AGA2;BAR1;AGA1
Cluster100	response to organic substance	7.10031e-05	0.000134906	2138	84	7	4	14.5442	MFA1;AGA2;BAR1;AGA1
Cluster100	cellular response to chemical stimulus	0.000280544	0.000484576	2138	119	7	4	10.2665	MFA1;AGA2;BAR1;AGA1
Cluster100	response to chemical stimulus	0.00148073	0.00234449	2138	183	7	4	6.67603	MFA1;AGA2;BAR1;AGA1
Cluster100	cellular response to stimulus	0.0107016	0.0156408	2138	311	7	4	3.92834	MFA1;AGA2;BAR1;AGA1
Cluster101	cellular nitrogen compound biosynthetic process	2.1134e-08	5.49483e-07	2138	174	7	7	12.2874	HIS4;ARG4;LYS12;HIS5;ADE13;ECM40;LYS9
Cluster101	cellular amino acid biosynthetic process	6.47761e-08	6.32846e-07	2138	101	7	6	18.1443	HIS4;ARG4;LYS12;HIS5;ECM40;LYS9
Cluster101	amine biosynthetic process	7.30207e-08	6.32846e-07	2138	103	7	6	17.792	HIS4;ARG4;LYS12;HIS5;ECM40;LYS9
Cluster101	small molecule biosynthetic process	1.23324e-07	7.24638e-07	2138	223	7	7	9.58744	HIS4;ARG4;LYS12;HIS5;ADE13;ECM40;LYS9
Cluster101	carboxylic acid biosynthetic process	1.67224e-07	7.24638e-07	2138	118	7	6	15.5303	HIS4;ARG4;LYS12;HIS5;ECM40;LYS9
Cluster101	organic acid biosynthetic process	1.67224e-07	7.24638e-07	2138	118	7	6	15.5303	HIS4;ARG4;LYS12;HIS5;ECM40;LYS9
Cluster101	cellular amino acid metabolic process	1.18165e-06	4.38898e-06	2138	163	7	6	11.2428	HIS4;ARG4;LYS12;HIS5;ECM40;LYS9
Cluster101	cellular amine metabolic process	1.3674e-06	4.44404e-06	2138	167	7	6	10.9735	HIS4;ARG4;LYS12;HIS5;ECM40;LYS9
Cluster101	amine metabolic process	2.53005e-06	7.30903e-06	2138	185	7	6	9.90579	HIS4;ARG4;LYS12;HIS5;ECM40;LYS9
Cluster101	carboxylic acid metabolic process	6.39879e-06	1.4252e-05	2138	216	7	6	8.48413	HIS4;ARG4;LYS12;HIS5;ECM40;LYS9
Cluster101	oxoacid metabolic process	6.39879e-06	1.4252e-05	2138	216	7	6	8.48413	HIS4;ARG4;LYS12;HIS5;ECM40;LYS9
Cluster101	organic acid metabolic process	6.57786e-06	1.4252e-05	2138	217	7	6	8.44503	HIS4;ARG4;LYS12;HIS5;ECM40;LYS9
Cluster101	cellular ketone metabolic process	7.7416e-06	1.54832e-05	2138	223	7	6	8.21781	HIS4;ARG4;LYS12;HIS5;ECM40;LYS9
Cluster101	small molecule metabolic process	2.32466e-05	4.31722e-05	2138	468	7	7	4.56838	HIS4;ARG4;LYS12;HIS5;ADE13;ECM40;LYS9
Cluster101	cellular biosynthetic process	0.000215133	0.000372897	2138	642	7	7	3.33022	HIS4;ARG4;LYS12;HIS5;ADE13;ECM40;LYS9
Cluster101	biosynthetic process	0.000255794	0.000415666	2138	658	7	7	3.24924	HIS4;ARG4;LYS12;HIS5;ADE13;ECM40;LYS9
Cluster101	cellular nitrogen compound metabolic process	0.000691567	0.00105769	2138	758	7	7	2.82058	HIS4;ARG4;LYS12;HIS5;ADE13;ECM40;LYS9
Cluster101	nitrogen compound metabolic process	0.000800915	0.00115688	2138	774	7	7	2.76227	HIS4;ARG4;LYS12;HIS5;ADE13;ECM40;LYS9
Cluster101	heterocycle biosynthetic process	0.00182726	0.00250046	2138	84	7	3	10.9082	HIS4;HIS5;ADE13
Cluster101	heterocycle metabolic process	0.0133908	0.017408	2138	169	7	3	5.42181	HIS4;HIS5;ADE13
Cluster101	primary metabolic process	0.018999	0.0235226	2138	1215	7	7	1.75967	HIS4;ARG4;LYS12;HIS5;ADE13;ECM40;LYS9
Cluster101	cellular metabolic process	0.0329179	0.0379267	2138	1314	7	7	1.62709	HIS4;ARG4;LYS12;HIS5;ADE13;ECM40;LYS9
Cluster101	oxidation-reduction process	0.0335505	0.0379267	2138	237	7	3	3.86618	HIS4;LYS12;LYS9
Cluster107	pyridine-containing compound metabolic process	0.00021878	0.00525073	2138	31	9	3	22.9892	BNA1;ZWF1;ISN1
Cluster107	response to oxidative stress	0.000507929	0.00609515	2138	41	9	3	17.3821	YDL124W;ZWF1;GCY1
Cluster107	oxidation-reduction process	0.00139078	0.0111262	2138	237	9	5	5.01172	YCP4;YDL124W;BNA1;ZWF1;GCY1
Cluster107	small molecule metabolic process	0.0048796	0.0292776	2138	468	9	6	3.04558	YDL124W;YDR248C;BNA1;ZWF1;GCY1;ISN1
Cluster107	cellular response to chemical stimulus	0.0110348	0.0378337	2138	119	9	3	5.9888	YDL124W;ZWF1;GCY1
Cluster107	nucleoside phosphate metabolic process	0.0110348	0.0378337	2138	119	9	3	5.9888	BNA1;ZWF1;ISN1
Cluster107	nucleotide metabolic process	0.0110348	0.0378337	2138	119	9	3	5.9888	BNA1;ZWF1;ISN1
Cluster107	nucleobase, nucleoside and nucleotide metabolic process	0.0152949	0.0458847	2138	134	9	3	5.31841	BNA1;ZWF1;ISN1
Cluster113	cell cycle	8.69804e-06	0.000354427	2138	198	14	8	6.17027	MCD1;SWI5;CDC14;CLB1;CLB6;YIL158W;CDC5;CLN2
Cluster113	mitotic cell cycle	9.45139e-06	0.000354427	2138	88	14	6	10.4123	MCD1;SWI5;CDC14;CLB1;CLB6;CDC5
Cluster113	regulation of cyclin-dependent protein kinase activity	2.61364e-05	0.000653411	2138	10	14	3	45.8143	CLB1;CLB6;CLN2
Cluster113	regulation of protein serine/threonine kinase activity	6.15718e-05	0.00115447	2138	13	14	3	35.2418	CLB1;CLB6;CLN2
Cluster113	regulation of cell cycle	7.7528e-05	0.00116292	2138	76	14	5	10.047	CDC14;CLB1;CLB6;CDC5;CLN2
Cluster113	regulation of protein kinase activity	0.000203815	0.00223926	2138	19	14	3	24.1128	CLB1;CLB6;CLN2
Cluster113	regulation of kinase activity	0.000238855	0.00223926	2138	20	14	3	22.9071	CLB1;CLB6;CLN2
Cluster113	regulation of transferase activity	0.000238855	0.00223926	2138	20	14	3	22.9071	CLB1;CLB6;CLN2
Cluster113	cell division	0.000303701	0.00240127	2138	101	14	5	7.56011	MCD1;CLB1;CLB6;CDC5;CLN2
Cluster113	regulation of protein phosphorylation	0.000320169	0.00240127	2138	22	14	3	20.8247	CLB1;CLB6;CLN2
Cluster113	regulation of phosphorylation	0.000366769	0.00249306	2138	23	14	3	19.9193	CLB1;CLB6;CLN2
Cluster113	regulation of cell cycle process	0.00039889	0.00249306	2138	58	14	4	10.532	CDC14;CLB1;CLB6;CDC5
Cluster113	cell cycle process	0.000446995	0.00257882	2138	173	14	6	5.29645	MCD1;SWI5;CLB1;CLB6;CDC5;CLN2
Cluster113	regulation of phosphate metabolic process	0.000665411	0.00332706	2138	28	14	3	16.3622	CLB1;CLB6;CLN2
Cluster113	regulation of phosphorus metabolic process	0.000665411	0.00332706	2138	28	14	3	16.3622	CLB1;CLB6;CLN2
Cluster113	regulation of protein modification process	0.000991933	0.00464969	2138	32	14	3	14.317	CLB1;CLB6;CLN2
Cluster113	cell cycle phase	0.00117447	0.00518148	2138	135	14	5	5.65608	MCD1;SWI5;CLB1;CLB6;CDC5
Cluster113	interphase	0.00140589	0.00554956	2138	36	14	3	12.7262	SWI5;CLB1;CLB6
Cluster113	interphase of mitotic cell cycle	0.00140589	0.00554956	2138	36	14	3	12.7262	SWI5;CLB1;CLB6
Cluster113	mitosis	0.0032504	0.0116086	2138	48	14	3	9.54464	MCD1;CLB1;CDC5
Cluster113	nuclear division	0.0032504	0.0116086	2138	48	14	3	9.54464	MCD1;CLB1;CDC5
Cluster113	M phase of mitotic cell cycle	0.00344894	0.0117578	2138	49	14	3	9.34985	MCD1;CLB1;CDC5
Cluster113	response to pheromone	0.00365484	0.011918	2138	50	14	3	9.16286	YGR198W;PRR1;CLN2
Cluster113	organelle fission	0.00386819	0.0120881	2138	51	14	3	8.98319	MCD1;CLB1;CDC5
Cluster113	regulation of cellular protein metabolic process	0.00735702	0.0220711	2138	64	14	3	7.15848	CLB1;CLB6;CLN2
Cluster113	regulation of catalytic activity	0.00801757	0.0231276	2138	66	14	3	6.94156	CLB1;CLB6;CLN2
Cluster113	regulation of molecular function	0.00907321	0.0252034	2138	69	14	3	6.63975	CLB1;CLB6;CLN2
Cluster113	regulation of protein metabolic process	0.00982083	0.0263058	2138	71	14	3	6.45272	CLB1;CLB6;CLN2
Cluster113	response to organic substance	0.015563	0.0402492	2138	84	14	3	5.45408	YGR198W;PRR1;CLN2
Cluster128	ribosome biogenesis	8.47175e-15	7.03156e-13	2138	64	24	13	18.0951	BFR2;NSR1;NOP9;DBP6;NOG2;ESF2;RCL1;REX4;NOP8;BUD21;RIO1;NOG1;RSA1
Cluster128	ribonucleoprotein complex biogenesis	1.327e-13	5.50705e-12	2138	78	24	13	14.8472	BFR2;NSR1;NOP9;DBP6;NOG2;ESF2;RCL1;REX4;NOP8;BUD21;RIO1;NOG1;RSA1
Cluster128	rRNA processing	3.38681e-12	9.37018e-11	2138	41	24	10	21.7276	BFR2;NSR1;NOP9;DBP6;ESF2;RCL1;REX4;BUD21;RIO1;NOG1
Cluster128	rRNA metabolic process	5.72231e-12	1.18738e-10	2138	43	24	10	20.7171	BFR2;NSR1;NOP9;DBP6;ESF2;RCL1;REX4;BUD21;RIO1;NOG1
Cluster128	ncRNA processing	9.1189e-12	1.51374e-10	2138	62	24	11	15.8051	BFR2;NSR1;NOP9;SAP185;DBP6;ESF2;RCL1;REX4;BUD21;RIO1;NOG1
Cluster128	cellular component biogenesis at cellular level	5.3053e-11	7.339e-10	2138	122	24	13	9.49249	BFR2;NSR1;NOP9;DBP6;NOG2;ESF2;RCL1;REX4;NOP8;BUD21;RIO1;NOG1;RSA1
Cluster128	ncRNA metabolic process	6.99936e-11	8.29924e-10	2138	74	24	11	13.2421	BFR2;NSR1;NOP9;SAP185;DBP6;ESF2;RCL1;REX4;BUD21;RIO1;NOG1
Cluster128	RNA processing	2.8234e-09	2.92927e-08	2138	103	24	11	9.51375	BFR2;NSR1;NOP9;SAP185;DBP6;ESF2;RCL1;REX4;BUD21;RIO1;NOG1
Cluster128	ribosomal small subunit biogenesis	1.73834e-08	1.60314e-07	2138	18	24	6	29.6944	NSR1;NOP9;ESF2;RCL1;BUD21;RIO1
Cluster128	ribosome assembly	2.78497e-08	2.31153e-07	2138	10	24	5	44.5417	NSR1;DBP6;ESF2;REX4;RSA1
Cluster128	maturation of SSU-rRNA	1.39085e-07	7.90039e-07	2138	13	24	5	34.2628	NOP9;ESF2;RCL1;BUD21;RIO1
Cluster128	maturation of SSU-rRNA from tricistronic rRNA transcript (SSU-rRNA, 5.8S rRNA, LSU-rRNA)	1.39085e-07	7.90039e-07	2138	13	24	5	34.2628	NOP9;ESF2;RCL1;BUD21;RIO1
Cluster128	ribosomal large subunit biogenesis	1.39085e-07	7.90039e-07	2138	13	24	5	34.2628	DBP6;REX4;NOP8;NOG1;RSA1
Cluster128	endonucleolytic cleavage in ITS1 to separate SSU-rRNA from 5.8S rRNA and LSU-rRNA from tricistronic rRNA transcript (SSU-rRNA, 5.8S rRNA, LSU-rRNA)	1.80852e-07	7.90039e-07	2138	6	24	4	59.3889	NOP9;ESF2;RCL1;BUD21
Cluster128	endonucleolytic cleavage involved in rRNA processing	1.80852e-07	7.90039e-07	2138	6	24	4	59.3889	NOP9;ESF2;RCL1;BUD21
Cluster128	endonucleolytic cleavage of tricistronic rRNA transcript (SSU-rRNA, 5.8S rRNA, LSU-rRNA)	1.80852e-07	7.90039e-07	2138	6	24	4	59.3889	NOP9;ESF2;RCL1;BUD21
Cluster128	endonucleolytic cleavage to generate mature 5'-end of SSU-rRNA from (SSU-rRNA, 5.8S rRNA, LSU-rRNA)	1.80852e-07	7.90039e-07	2138	6	24	4	59.3889	NOP9;ESF2;RCL1;BUD21
Cluster128	ncRNA 5'-end processing	1.80852e-07	7.90039e-07	2138	6	24	4	59.3889	NOP9;ESF2;RCL1;BUD21
Cluster128	rRNA 5'-end processing	1.80852e-07	7.90039e-07	2138	6	24	4	59.3889	NOP9;ESF2;RCL1;BUD21
Cluster128	RNA 5'-end processing	4.18824e-07	1.73812e-06	2138	7	24	4	50.9048	NOP9;ESF2;RCL1;BUD21
Cluster128	cellular component biogenesis	8.302e-07	3.28127e-06	2138	264	24	13	4.38668	BFR2;NSR1;NOP9;DBP6;NOG2;ESF2;RCL1;REX4;NOP8;BUD21;RIO1;NOG1;RSA1
Cluster128	organelle assembly	1.20158e-06	4.53325e-06	2138	19	24	5	23.443	NSR1;DBP6;ESF2;REX4;RSA1
Cluster128	gene expression	3.88228e-06	1.401e-05	2138	415	24	15	3.21988	BFR2;NSR1;NOP9;SAP185;IFH1;DBP6;ESF2;RCL1;REX4;BUD21;TMA46;RIO1;RET1;NOG1;FHL1
Cluster128	ribonucleoprotein complex assembly	5.24946e-06	1.81544e-05	2138	25	24	5	17.8167	NSR1;DBP6;ESF2;REX4;RSA1
Cluster128	cleavage involved in rRNA processing	5.70454e-06	1.89391e-05	2138	12	24	4	29.6944	NOP9;ESF2;RCL1;BUD21
Cluster128	ribonucleoprotein complex subunit organization	6.45091e-06	2.05933e-05	2138	26	24	5	17.1314	NSR1;DBP6;ESF2;REX4;RSA1
Cluster128	RNA metabolic process	1.06243e-05	3.26598e-05	2138	386	24	14	3.231	BFR2;NSR1;NOP9;SAP185;IFH1;DBP6;ESF2;RCL1;REX4;BUD21;RIO1;RET1;NOG1;FHL1
Cluster128	endonucleolytic cleavage in 5'-ETS of tricistronic rRNA transcript (SSU-rRNA, 5.8S rRNA, LSU-rRNA)	1.22608e-05	3.63444e-05	2138	5	24	3	53.45	NOP9;ESF2;RCL1
Cluster128	maturation of 5.8S rRNA	1.53793e-05	4.25494e-05	2138	15	24	4	23.7556	NOP9;ESF2;RCL1;BUD21
Cluster128	maturation of 5.8S rRNA from tricistronic rRNA transcript (SSU-rRNA, 5.8S rRNA, LSU-rRNA)	1.53793e-05	4.25494e-05	2138	15	24	4	23.7556	NOP9;ESF2;RCL1;BUD21
Cluster128	ribosomal large subunit assembly	4.2282e-05	0.000113207	2138	7	24	3	38.1786	DBP6;REX4;RSA1
Cluster128	establishment of ribosome localization	0.000141784	0.000318057	2138	10	24	3	26.725	NOP9;NOG2;NOG1
Cluster128	rRNA-containing ribonucleoprotein complex export from nucleus	0.000141784	0.000318057	2138	10	24	3	26.725	NOP9;NOG2;NOG1
Cluster128	ribonucleoprotein complex export from nucleus	0.000141784	0.000318057	2138	10	24	3	26.725	NOP9;NOG2;NOG1
Cluster128	ribonucleoprotein complex localization	0.000141784	0.000318057	2138	10	24	3	26.725	NOP9;NOG2;NOG1
Cluster128	ribosomal subunit export from nucleus	0.000141784	0.000318057	2138	10	24	3	26.725	NOP9;NOG2;NOG1
Cluster128	ribosome localization	0.000141784	0.000318057	2138	10	24	3	26.725	NOP9;NOG2;NOG1
Cluster128	nucleic acid metabolic process	0.000168594	0.000368244	2138	487	24	14	2.56092	BFR2;NSR1;NOP9;SAP185;IFH1;DBP6;ESF2;RCL1;REX4;BUD21;RIO1;RET1;NOG1;FHL1
Cluster128	nucleic acid phosphodiester bond hydrolysis	0.000209165	0.000445145	2138	28	24	4	12.7262	NOP9;ESF2;RCL1;BUD21
Cluster128	nucleobase, nucleoside, nucleotide and nucleic acid metabolic process	0.000550564	0.00114242	2138	614	24	15	2.1763	BFR2;NSR1;NOP9;SAP185;IFH1;URK1;DBP6;ESF2;RCL1;REX4;BUD21;RIO1;RET1;NOG1;FHL1
Cluster128	cellular nitrogen compound metabolic process	0.00173091	0.00350404	2138	758	24	16	1.88039	BFR2;NSR1;NOP9;SAP185;MAE1;IFH1;URK1;DBP6;ESF2;RCL1;REX4;BUD21;RIO1;RET1;NOG1;FHL1
Cluster128	nitrogen compound metabolic process	0.00223159	0.00441004	2138	774	24	16	1.84152	BFR2;NSR1;NOP9;SAP185;MAE1;IFH1;URK1;DBP6;ESF2;RCL1;REX4;BUD21;RIO1;RET1;NOG1;FHL1
Cluster128	establishment of organelle localization	0.00243237	0.00469503	2138	25	24	3	10.69	NOP9;NOG2;NOG1
Cluster128	nuclear export	0.00543929	0.0102605	2138	33	24	3	8.09848	NOP9;NOG2;NOG1
Cluster128	organelle localization	0.00592185	0.0109225	2138	34	24	3	7.86029	NOP9;NOG2;NOG1
Cluster128	cellular macromolecular complex assembly	0.0061328	0.010958	2138	109	24	5	4.08639	NSR1;DBP6;ESF2;REX4;RSA1
Cluster128	cellular component organization or biogenesis at cellular level	0.00620515	0.010958	2138	602	24	13	1.92373	BFR2;NSR1;NOP9;DBP6;NOG2;ESF2;RCL1;REX4;NOP8;BUD21;RIO1;NOG1;RSA1
Cluster128	cellular macromolecule metabolic process	0.0108347	0.0184715	2138	801	24	15	1.66823	BFR2;NSR1;NOP9;SAP185;IFH1;DBP6;ESF2;RCL1;REX4;BUD21;TMA46;RIO1;RET1;NOG1;FHL1
Cluster128	macromolecular complex assembly	0.0109049	0.0184715	2138	125	24	5	3.56333	NSR1;DBP6;ESF2;REX4;RSA1
Cluster128	nuclear transport	0.0137518	0.0223804	2138	46	24	3	5.80978	NOP9;NOG2;NOG1
Cluster128	nucleocytoplasmic transport	0.0137518	0.0223804	2138	46	24	3	5.80978	NOP9;NOG2;NOG1
Cluster128	cellular component organization or biogenesis	0.0157154	0.0250842	2138	667	24	13	1.73626	BFR2;NSR1;NOP9;DBP6;NOG2;ESF2;RCL1;REX4;NOP8;BUD21;RIO1;NOG1;RSA1
Cluster128	macromolecule metabolic process	0.0163875	0.0256635	2138	834	24	15	1.60222	BFR2;NSR1;NOP9;SAP185;IFH1;DBP6;ESF2;RCL1;REX4;BUD21;TMA46;RIO1;RET1;NOG1;FHL1
Cluster128	cellular macromolecular complex subunit organization	0.0233477	0.0358862	2138	151	24	5	2.94978	NSR1;DBP6;ESF2;REX4;RSA1
Cluster136	ribosomal small subunit biogenesis	0.000105244	0.00442026	2138	18	12	3	29.6944	FAL1;NOB1;YAR1
Cluster138	response to drug	5.89068e-06	0.000188502	2138	19	5	3	67.5158	YAP1;ROD1;CIN5
Cluster140	actin cytoskeleton organization	0.000162251	0.00255557	2138	32	8	3	25.0547	ARC15;ENT3;TPM1
Cluster140	actin filament-based process	0.000212964	0.00255557	2138	35	8	3	22.9071	ARC15;ENT3;TPM1
Cluster140	regulation of anatomical structure size	0.000584771	0.00350862	2138	49	8	3	16.3622	BMH2;ARC15;TPM1
Cluster140	regulation of cellular component size	0.000584771	0.00350862	2138	49	8	3	16.3622	BMH2;ARC15;TPM1
Cluster140	cytoskeleton organization	0.00106506	0.00511227	2138	60	8	3	13.3625	ARC15;ENT3;TPM1
Cluster140	cellular component assembly at cellular level	0.00276433	0.0110573	2138	183	8	4	5.84153	BMH2;ARC15;ENT3;TPM1
Cluster140	cellular component assembly	0.00363888	0.0124762	2138	197	8	4	5.4264	BMH2;ARC15;ENT3;TPM1
Cluster140	cellular component biogenesis	0.0106124	0.0318373	2138	264	8	4	4.04924	BMH2;ARC15;ENT3;TPM1
Cluster140	regulation of biological quality	0.0180037	0.04801	2138	162	8	3	4.94907	BMH2;ARC15;TPM1
Cluster144	serine family amino acid biosynthetic process	0.000320169	0.0131269	2138	22	14	3	20.8247	HOM6;MET17;SER1
Cluster144	serine family amino acid metabolic process	0.0010869	0.0222814	2138	33	14	3	13.8831	HOM6;MET17;SER1
Cluster144	cellular amino acid biosynthetic process	0.00325718	0.0335878	2138	101	14	4	6.04809	BNA3;HOM6;MET17;SER1
Cluster144	amine biosynthetic process	0.00350013	0.0335878	2138	103	14	4	5.93065	BNA3;HOM6;MET17;SER1
Cluster144	amine metabolic process	0.00481754	0.0335878	2138	185	14	5	4.12741	BMH1;BNA3;HOM6;MET17;SER1
Cluster144	carboxylic acid biosynthetic process	0.00573451	0.0335878	2138	118	14	4	5.17676	BNA3;HOM6;MET17;SER1
Cluster144	organic acid biosynthetic process	0.00573451	0.0335878	2138	118	14	4	5.17676	BNA3;HOM6;MET17;SER1
Cluster146	protein folding	5.95842e-14	2.74087e-12	2138	51	8	8	41.9216	AHA1;SSC1;SSA2;CPR6;HSP60;HSP10;STI1;HSP82
Cluster146	protein refolding	6.93341e-11	1.59468e-09	2138	11	8	5	121.477	SSC1;CPR6;HSP60;HSP10;HSP82
Cluster146	cellular protein metabolic process	5.78749e-07	8.87415e-06	2138	358	8	8	5.97207	AHA1;SSC1;SSA2;CPR6;HSP60;HSP10;STI1;HSP82
Cluster146	protein metabolic process	1.22923e-06	1.41361e-05	2138	393	8	8	5.4402	AHA1;SSC1;SSA2;CPR6;HSP60;HSP10;STI1;HSP82
Cluster146	protein targeting to mitochondrion	1.8844e-05	0.000173365	2138	16	8	3	50.1094	SSC1;HSP60;HSP82
Cluster146	establishment of protein localization in mitochondrion	2.73617e-05	0.000179805	2138	18	8	3	44.5417	SSC1;HSP60;HSP82
Cluster146	protein localization in mitochondrion	2.73617e-05	0.000179805	2138	18	8	3	44.5417	SSC1;HSP60;HSP82
Cluster146	intracellular protein transmembrane transport	4.43613e-05	0.000226736	2138	21	8	3	38.1786	SSC1;SSA2;HSP60
Cluster146	protein transmembrane transport	4.43613e-05	0.000226736	2138	21	8	3	38.1786	SSC1;SSA2;HSP60
Cluster146	establishment of protein localization to organelle	9.27339e-05	0.000403682	2138	76	8	4	14.0658	SSC1;SSA2;HSP60;HSP82
Cluster146	mitochondrial transport	9.65325e-05	0.000403682	2138	27	8	3	29.6944	SSC1;HSP60;HSP82
Cluster146	response to stress	0.000125706	0.000481875	2138	288	8	6	5.56771	AHA1;SSC1;SSA2;HSP60;STI1;HSP82
Cluster146	protein targeting	0.000283949	0.00100474	2138	101	8	4	10.5842	SSC1;SSA2;HSP60;HSP82
Cluster146	cellular macromolecule metabolic process	0.00037972	0.00117185	2138	801	8	8	2.66916	AHA1;SSC1;SSA2;CPR6;HSP60;HSP10;STI1;HSP82
Cluster146	protein localization to organelle	0.000382126	0.00117185	2138	109	8	4	9.80734	SSC1;SSA2;HSP60;HSP82
Cluster146	macromolecule metabolic process	0.000525214	0.00150999	2138	834	8	8	2.56355	AHA1;SSC1;SSA2;CPR6;HSP60;HSP10;STI1;HSP82
Cluster146	protein import	0.00065863	0.00178218	2138	51	8	3	15.7206	SSC1;HSP60;HSP82
Cluster146	intracellular protein transport	0.000777649	0.00198732	2138	131	8	4	8.16031	SSC1;SSA2;HSP60;HSP82
Cluster146	cellular protein localization	0.00130518	0.00315991	2138	150	8	4	7.12667	SSC1;SSA2;HSP60;HSP82
Cluster146	cellular macromolecule localization	0.00162827	0.00374503	2138	159	8	4	6.72327	SSC1;SSA2;HSP60;HSP82
Cluster146	response to stimulus	0.00181072	0.00396634	2138	460	8	6	3.48587	AHA1;SSC1;SSA2;HSP60;STI1;HSP82
Cluster146	mitochondrion organization	0.0024673	0.00515889	2138	80	8	3	10.0219	SSC1;HSP60;HSP82
Cluster146	protein transport	0.00343706	0.00687411	2138	194	8	4	5.51031	SSC1;SSA2;HSP60;HSP82
Cluster146	establishment of protein localization	0.00363888	0.00697452	2138	197	8	4	5.4264	SSC1;SSA2;HSP60;HSP82
Cluster146	protein localization	0.00538118	0.00990137	2138	219	8	4	4.88128	SSC1;SSA2;HSP60;HSP82
Cluster146	intracellular transport	0.00654266	0.0115755	2138	231	8	4	4.62771	SSC1;SSA2;HSP60;HSP82
Cluster146	establishment of localization in cell	0.00822563	0.014014	2138	246	8	4	4.34553	SSC1;SSA2;HSP60;HSP82
Cluster146	macromolecule localization	0.00910446	0.0149573	2138	253	8	4	4.2253	SSC1;SSA2;HSP60;HSP82
Cluster146	primary metabolic process	0.01077	0.0170834	2138	1215	8	8	1.75967	AHA1;SSC1;SSA2;CPR6;HSP60;HSP10;STI1;HSP82
Cluster146	cellular localization	0.0130976	0.0200831	2138	280	8	4	3.81786	SSC1;SSA2;HSP60;HSP82
Cluster146	cellular metabolic process	0.0201894	0.0299585	2138	1314	8	8	1.62709	AHA1;SSC1;SSA2;CPR6;HSP60;HSP10;STI1;HSP82
Cluster146	metabolic process	0.0311502	0.0447785	2138	1387	8	8	1.54146	AHA1;SSC1;SSA2;CPR6;HSP60;HSP10;STI1;HSP82
Cluster146	transmembrane transport	0.0338395	0.0471702	2138	205	8	3	3.91098	SSC1;SSA2;HSP60
Cluster148	cellular nitrogen compound metabolic process	0.00196067	0.0145734	2138	758	6	6	2.82058	LYS4;PPR1;BRE2;SGD1;PPM2;AUS1
Cluster148	nitrogen compound metabolic process	0.00222337	0.0145734	2138	774	6	6	2.76227	LYS4;PPR1;BRE2;SGD1;PPM2;AUS1
Cluster148	small molecule metabolic process	0.00242889	0.0145734	2138	468	6	5	3.80698	LYS4;PPR1;BRE2;PPM2;AUS1
Cluster148	nucleobase, nucleoside and nucleotide metabolic process	0.00418742	0.0188434	2138	134	6	3	7.97761	PPR1;PPM2;AUS1
Cluster148	heterocycle metabolic process	0.00811994	0.0264859	2138	169	6	3	6.32544	PPR1;PPM2;AUS1
Cluster148	nucleobase, nucleoside, nucleotide and nucleic acid metabolic process	0.00882862	0.0264859	2138	614	6	5	2.90174	PPR1;BRE2;SGD1;PPM2;AUS1
Cluster148	RNA metabolic process	0.0115635	0.0297347	2138	386	6	4	3.69257	PPR1;BRE2;SGD1;PPM2
Cluster154	RNA biosynthetic process	4.53786e-07	8.84882e-06	2138	268	7	7	7.97761	SUM1;IKI3;SPT5;RLR1;GAL11;SWI1;NAB3
Cluster154	transcription, DNA-dependent	4.53786e-07	8.84882e-06	2138	268	7	7	7.97761	SUM1;IKI3;SPT5;RLR1;GAL11;SWI1;NAB3
Cluster154	regulation of transcription, DNA-dependent	1.24223e-06	1.22141e-05	2138	309	7	7	6.91909	SUM1;IKI3;SPT5;RLR1;GAL11;SWI1;NAB3
Cluster154	regulation of RNA metabolic process	1.45534e-06	1.22141e-05	2138	316	7	7	6.76582	SUM1;IKI3;SPT5;RLR1;GAL11;SWI1;NAB3
Cluster154	regulation of cellular macromolecule biosynthetic process	2.81886e-06	1.22141e-05	2138	347	7	7	6.16138	SUM1;IKI3;SPT5;RLR1;GAL11;SWI1;NAB3
Cluster154	regulation of gene expression	2.81886e-06	1.22141e-05	2138	347	7	7	6.16138	SUM1;IKI3;SPT5;RLR1;GAL11;SWI1;NAB3
Cluster154	regulation of macromolecule biosynthetic process	2.87673e-06	1.22141e-05	2138	348	7	7	6.14368	SUM1;IKI3;SPT5;RLR1;GAL11;SWI1;NAB3
Cluster154	regulation of nucleobase, nucleoside, nucleotide and nucleic acid metabolic process	3.11849e-06	1.22141e-05	2138	352	7	7	6.07386	SUM1;IKI3;SPT5;RLR1;GAL11;SWI1;NAB3
Cluster154	regulation of nitrogen compound metabolic process	3.24576e-06	1.22141e-05	2138	354	7	7	6.03955	SUM1;IKI3;SPT5;RLR1;GAL11;SWI1;NAB3
Cluster154	regulation of cellular biosynthetic process	3.37746e-06	1.22141e-05	2138	356	7	7	6.00562	SUM1;IKI3;SPT5;RLR1;GAL11;SWI1;NAB3
Cluster154	regulation of biosynthetic process	3.44501e-06	1.22141e-05	2138	357	7	7	5.9888	SUM1;IKI3;SPT5;RLR1;GAL11;SWI1;NAB3
Cluster154	RNA metabolic process	5.97814e-06	1.92874e-05	2138	386	7	7	5.53886	SUM1;IKI3;SPT5;RLR1;GAL11;SWI1;NAB3
Cluster154	regulation of macromolecule metabolic process	6.42913e-06	1.92874e-05	2138	390	7	7	5.48205	SUM1;IKI3;SPT5;RLR1;GAL11;SWI1;NAB3
Cluster154	cellular macromolecule biosynthetic process	7.28871e-06	2.03043e-05	2138	397	7	7	5.38539	SUM1;IKI3;SPT5;RLR1;GAL11;SWI1;NAB3
Cluster154	macromolecule biosynthetic process	7.82275e-06	2.03391e-05	2138	401	7	7	5.33167	SUM1;IKI3;SPT5;RLR1;GAL11;SWI1;NAB3
Cluster154	gene expression	9.96462e-06	2.26322e-05	2138	415	7	7	5.15181	SUM1;IKI3;SPT5;RLR1;GAL11;SWI1;NAB3
Cluster154	transcription from RNA polymerase II promoter	1.03359e-05	2.26322e-05	2138	52	7	4	23.4945	SPT5;RLR1;GAL11;NAB3
Cluster154	regulation of cellular metabolic process	1.06619e-05	2.26322e-05	2138	419	7	7	5.10263	SUM1;IKI3;SPT5;RLR1;GAL11;SWI1;NAB3
Cluster154	regulation of primary metabolic process	1.10259e-05	2.26322e-05	2138	421	7	7	5.07838	SUM1;IKI3;SPT5;RLR1;GAL11;SWI1;NAB3
Cluster154	regulation of metabolic process	1.43421e-05	2.7967e-05	2138	437	7	7	4.89245	SUM1;IKI3;SPT5;RLR1;GAL11;SWI1;NAB3
Cluster154	nucleic acid metabolic process	3.07686e-05	5.71417e-05	2138	487	7	7	4.39014	SUM1;IKI3;SPT5;RLR1;GAL11;SWI1;NAB3
Cluster154	regulation of transcription from RNA polymerase II promoter	4.63494e-05	8.21649e-05	2138	164	7	5	9.31185	IKI3;SPT5;GAL11;SWI1;NAB3
Cluster154	regulation of cellular process	7.72271e-05	0.00013095	2138	555	7	7	3.85225	SUM1;IKI3;SPT5;RLR1;GAL11;SWI1;NAB3
Cluster154	regulation of biological process	0.000104029	0.000169047	2138	579	7	7	3.69257	SUM1;IKI3;SPT5;RLR1;GAL11;SWI1;NAB3
Cluster154	nucleobase, nucleoside, nucleotide and nucleic acid metabolic process	0.000157213	0.000245252	2138	614	7	7	3.48208	SUM1;IKI3;SPT5;RLR1;GAL11;SWI1;NAB3
Cluster154	cellular biosynthetic process	0.000215133	0.0003227	2138	642	7	7	3.33022	SUM1;IKI3;SPT5;RLR1;GAL11;SWI1;NAB3
Cluster154	biological regulation	0.000247705	0.000356285	2138	655	7	7	3.26412	SUM1;IKI3;SPT5;RLR1;GAL11;SWI1;NAB3
Cluster154	biosynthetic process	0.000255794	0.000356285	2138	658	7	7	3.24924	SUM1;IKI3;SPT5;RLR1;GAL11;SWI1;NAB3
Cluster154	cellular nitrogen compound metabolic process	0.000691567	0.000930038	2138	758	7	7	2.82058	SUM1;IKI3;SPT5;RLR1;GAL11;SWI1;NAB3
Cluster154	nitrogen compound metabolic process	0.000800915	0.00104119	2138	774	7	7	2.76227	SUM1;IKI3;SPT5;RLR1;GAL11;SWI1;NAB3
Cluster154	cellular macromolecule metabolic process	0.00101912	0.00128212	2138	801	7	7	2.66916	SUM1;IKI3;SPT5;RLR1;GAL11;SWI1;NAB3
Cluster154	macromolecule metabolic process	0.00135336	0.00164941	2138	834	7	7	2.56355	SUM1;IKI3;SPT5;RLR1;GAL11;SWI1;NAB3
Cluster154	RNA processing	0.0032998	0.00389976	2138	103	7	3	8.89598	IKI3;SPT5;RLR1
Cluster154	DNA metabolic process	0.00775568	0.00889622	2138	139	7	3	6.59198	SUM1;SPT5;RLR1
Cluster154	primary metabolic process	0.018999	0.0211703	2138	1215	7	7	1.75967	SUM1;IKI3;SPT5;RLR1;GAL11;SWI1;NAB3
Cluster154	cellular metabolic process	0.0329179	0.035661	2138	1314	7	7	1.62709	SUM1;IKI3;SPT5;RLR1;GAL11;SWI1;NAB3
Cluster168	mitochondrion organization	0.00158467	0.02377	2138	80	7	3	11.4536	PET117;MRPL25;COX17
Cluster174	iron assimilation	3.39787e-13	1.01936e-11	2138	7	6	5	254.524	SIT1;ARN1;ARN2;FET3;ENB1
Cluster174	iron ion transport	3.23044e-11	4.84565e-10	2138	14	6	5	127.262	SIT1;ARN1;ARN2;FET3;ENB1
Cluster174	iron assimilation by chelation and transport	8.63248e-11	5.17949e-10	2138	5	6	4	285.067	SIT1;ARN1;ARN2;ENB1
Cluster174	iron chelate transport	8.63248e-11	5.17949e-10	2138	5	6	4	285.067	SIT1;ARN1;ARN2;ENB1
Cluster174	siderophore transport	8.63248e-11	5.17949e-10	2138	5	6	4	285.067	SIT1;ARN1;ARN2;ENB1
Cluster174	cellular iron ion homeostasis	3.27451e-10	1.63726e-09	2138	21	6	5	84.8413	SIT1;ARN1;ARN2;FET3;ENB1
Cluster174	transition metal ion transport	6.83157e-10	2.92782e-09	2138	24	6	5	74.2361	SIT1;ARN1;ARN2;FET3;ENB1
Cluster174	iron ion homeostasis	1.05643e-09	3.96163e-09	2138	26	6	5	68.5256	SIT1;ARN1;ARN2;FET3;ENB1
Cluster174	cellular metal ion homeostasis	2.28506e-09	6.85517e-09	2138	30	6	5	59.3889	SIT1;ARN1;ARN2;FET3;ENB1
Cluster174	metal ion homeostasis	2.28506e-09	6.85517e-09	2138	30	6	5	59.3889	SIT1;ARN1;ARN2;FET3;ENB1
Cluster174	metal ion transport	6.03069e-09	1.64473e-08	2138	36	6	5	49.4907	SIT1;ARN1;ARN2;FET3;ENB1
Cluster174	cellular cation homeostasis	1.94747e-08	4.86869e-08	2138	45	6	5	39.5926	SIT1;ARN1;ARN2;FET3;ENB1
Cluster174	cation homeostasis	3.73547e-08	8.62031e-08	2138	51	6	5	34.9346	SIT1;ARN1;ARN2;FET3;ENB1
Cluster174	cellular ion homeostasis	4.13121e-08	8.8526e-08	2138	52	6	5	34.2628	SIT1;ARN1;ARN2;FET3;ENB1
Cluster174	cellular chemical homeostasis	4.55973e-08	9.11946e-08	2138	53	6	5	33.6164	SIT1;ARN1;ARN2;FET3;ENB1
Cluster174	ion homeostasis	7.26617e-08	1.36241e-07	2138	58	6	5	30.7184	SIT1;ARN1;ARN2;FET3;ENB1
Cluster174	chemical homeostasis	7.9358e-08	1.40044e-07	2138	59	6	5	30.1977	SIT1;ARN1;ARN2;FET3;ENB1
Cluster174	cation transport	1.02451e-07	1.70752e-07	2138	62	6	5	28.7366	SIT1;ARN1;ARN2;FET3;ENB1
Cluster174	cellular homeostasis	1.64643e-07	2.59963e-07	2138	68	6	5	26.201	SIT1;ARN1;ARN2;FET3;ENB1
Cluster174	homeostatic process	6.13801e-07	9.20702e-07	2138	88	6	5	20.2462	SIT1;ARN1;ARN2;FET3;ENB1
Cluster174	ion transport	6.88036e-07	9.82909e-07	2138	90	6	5	19.7963	SIT1;ARN1;ARN2;FET3;ENB1
Cluster174	regulation of biological quality	1.32791e-05	1.81079e-05	2138	162	6	5	10.9979	SIT1;ARN1;ARN2;FET3;ENB1
Cluster174	transmembrane transport	4.28785e-05	5.59284e-05	2138	205	6	5	8.69106	SIT1;VMR1;ARN2;FET3;ENB1
Cluster174	transport	0.000173842	0.000217303	2138	507	6	6	4.21696	SIT1;VMR1;ARN1;ARN2;FET3;ENB1
Cluster174	establishment of localization	0.000184439	0.000221327	2138	512	6	6	4.17578	SIT1;VMR1;ARN1;ARN2;FET3;ENB1
Cluster174	localization	0.000271761	0.000313571	2138	546	6	6	3.91575	SIT1;VMR1;ARN1;ARN2;FET3;ENB1
Cluster174	biological regulation	0.011953	0.0132811	2138	655	6	5	2.7201	SIT1;ARN1;ARN2;FET3;ENB1
Cluster183	mitotic sister chromatid cohesion	1.79233e-06	7.70703e-05	2138	7	9	3	101.81	IRR1;PDS5;CTF18
Cluster183	sister chromatid cohesion	8.37846e-06	0.000180137	2138	11	9	3	64.7879	IRR1;PDS5;CTF18
Cluster183	mitotic sister chromatid segregation	6.61214e-05	0.000821295	2138	21	9	3	33.9365	IRR1;PDS5;CTF18
Cluster183	sister chromatid segregation	7.63995e-05	0.000821295	2138	22	9	3	32.3939	IRR1;PDS5;CTF18
Cluster183	chromosome segregation	0.00037339	0.00321115	2138	37	9	3	19.2613	IRR1;PDS5;CTF18
Cluster183	M phase	0.000684509	0.00412338	2138	110	9	4	8.63838	IRR1;PDS5;CTF18;PMS1
Cluster183	mitosis	0.000811924	0.00412338	2138	48	9	3	14.8472	IRR1;PDS5;CTF18
Cluster183	nuclear division	0.000811924	0.00412338	2138	48	9	3	14.8472	IRR1;PDS5;CTF18
Cluster183	M phase of mitotic cell cycle	0.000863034	0.00412338	2138	49	9	3	14.5442	IRR1;PDS5;CTF18
Cluster183	organelle fission	0.000971352	0.00417681	2138	51	9	3	13.9739	IRR1;PDS5;CTF18
Cluster183	cell cycle phase	0.00149444	0.00584189	2138	135	9	4	7.03868	IRR1;PDS5;CTF18;PMS1
Cluster183	DNA repair	0.00360159	0.0124942	2138	80	9	3	8.90833	PDS5;CTF18;PMS1
Cluster183	cell cycle process	0.0037773	0.0124942	2138	173	9	4	5.49261	IRR1;PDS5;CTF18;PMS1
Cluster183	mitotic cell cycle	0.00472842	0.014523	2138	88	9	3	8.09848	IRR1;PDS5;CTF18
Cluster183	cell cycle	0.00619472	0.0172377	2138	198	9	4	4.7991	IRR1;PDS5;CTF18;PMS1
Cluster183	response to DNA damage stimulus	0.00641403	0.0172377	2138	98	9	3	7.27211	PDS5;CTF18;PMS1
Cluster183	cell division	0.00698246	0.0176615	2138	101	9	3	7.05611	IRR1;PDS5;BNI4
Cluster183	DNA metabolic process	0.0169008	0.0390019	2138	139	9	3	5.1271	PDS5;CTF18;PMS1
Cluster183	chromosome organization	0.0172334	0.0390019	2138	140	9	3	5.09048	IRR1;PDS5;CTF18
Cluster210	regulation of transcription, DNA-dependent	0.00190018	0.0116394	2138	309	5	4	5.53528	YGR122W;YLL054C;MKS1;SNF12
Cluster210	regulation of RNA metabolic process	0.00207305	0.0116394	2138	316	5	4	5.41266	YGR122W;YLL054C;MKS1;SNF12
Cluster210	biological regulation	0.00267027	0.0116394	2138	655	5	5	3.26412	YGR122W;SDS22;YLL054C;MKS1;SNF12
Cluster210	regulation of cellular macromolecule biosynthetic process	0.00297966	0.0116394	2138	347	5	4	4.92911	YGR122W;YLL054C;MKS1;SNF12
Cluster210	regulation of gene expression	0.00297966	0.0116394	2138	347	5	4	4.92911	YGR122W;YLL054C;MKS1;SNF12
Cluster210	regulation of macromolecule biosynthetic process	0.00301301	0.0116394	2138	348	5	4	4.91494	YGR122W;YLL054C;MKS1;SNF12
Cluster210	regulation of nucleobase, nucleoside, nucleotide and nucleic acid metabolic process	0.00314914	0.0116394	2138	352	5	4	4.85909	YGR122W;YLL054C;MKS1;SNF12
Cluster210	regulation of nitrogen compound metabolic process	0.00321886	0.0116394	2138	354	5	4	4.83164	YGR122W;YLL054C;MKS1;SNF12
Cluster210	regulation of cellular biosynthetic process	0.00328969	0.0116394	2138	356	5	4	4.80449	YGR122W;YLL054C;MKS1;SNF12
Cluster210	regulation of biosynthetic process	0.00332553	0.0116394	2138	357	5	4	4.79104	YGR122W;YLL054C;MKS1;SNF12
Cluster210	RNA metabolic process	0.0044938	0.013637	2138	386	5	4	4.43109	YGR122W;YLL054C;MKS1;SNF12
Cluster210	regulation of macromolecule metabolic process	0.00467554	0.013637	2138	390	5	4	4.38564	YGR122W;YLL054C;MKS1;SNF12
Cluster210	regulation of cellular metabolic process	0.00615657	0.0156745	2138	419	5	4	4.0821	YGR122W;YLL054C;MKS1;SNF12
Cluster210	regulation of primary metabolic process	0.00626982	0.0156745	2138	421	5	4	4.06271	YGR122W;YLL054C;MKS1;SNF12
Cluster210	regulation of metabolic process	0.00723072	0.0168717	2138	437	5	4	3.91396	YGR122W;YLL054C;MKS1;SNF12
Cluster210	nucleic acid metabolic process	0.0109184	0.023884	2138	487	5	4	3.51211	YGR122W;YLL054C;MKS1;SNF12
Cluster210	RNA biosynthetic process	0.016052	0.0312123	2138	268	5	3	4.78657	YLL054C;MKS1;SNF12
Cluster210	transcription, DNA-dependent	0.016052	0.0312123	2138	268	5	3	4.78657	YLL054C;MKS1;SNF12
Cluster210	regulation of cellular process	0.0178706	0.0329196	2138	555	5	4	3.0818	YGR122W;YLL054C;MKS1;SNF12
Cluster210	regulation of biological process	0.0209375	0.0366406	2138	579	5	4	2.95406	YGR122W;YLL054C;MKS1;SNF12
Cluster210	nucleobase, nucleoside, nucleotide and nucleic acid metabolic process	0.0260505	0.0434174	2138	614	5	4	2.78567	YGR122W;YLL054C;MKS1;SNF12
Cluster215	cellular response to oxidative stress	5.05978e-05	0.000574206	2138	38	5	3	33.7579	TRX2;CCP1;AHP1
Cluster215	response to oxidative stress	6.38007e-05	0.000574206	2138	41	5	3	31.2878	TRX2;CCP1;AHP1
Cluster215	cellular homeostasis	0.000294214	0.00176528	2138	68	5	3	18.8647	TRX2;AHP1;ISU2
Cluster215	homeostatic process	0.000635007	0.00242499	2138	88	5	3	14.5773	TRX2;AHP1;ISU2
Cluster215	oxidation-reduction process	0.000673609	0.00242499	2138	237	5	4	7.21688	TRX2;CCP1;AHP1;GRE2
Cluster215	cellular response to chemical stimulus	0.00154921	0.00464764	2138	119	5	3	10.7798	TRX2;CCP1;AHP1
Cluster215	regulation of biological quality	0.00381256	0.00980373	2138	162	5	3	7.91852	TRX2;AHP1;ISU2
Cluster215	response to chemical stimulus	0.00542217	0.011719	2138	183	5	3	7.00984	TRX2;CCP1;AHP1
Cluster215	cellular response to stress	0.00585952	0.011719	2138	188	5	3	6.8234	TRX2;CCP1;AHP1
Cluster215	response to stress	0.0196309	0.0353356	2138	288	5	3	4.45417	TRX2;CCP1;AHP1
Cluster215	cellular response to stimulus	0.0243003	0.0397642	2138	311	5	3	4.12476	TRX2;CCP1;AHP1
