# Supplementary material for: Integrated Module and Gene-Specific Regulatory Inference Implicates Upstream Signaling Networks
Source: PLoS Comput Biol. 2013 Oct 17;9(10):e1003252. doi: 10.1371/journal.pcbi.1003252 (PMC3798279; doi:10.1371/journal.pcbi.1003252)
Supplement: Table S2 — Gene Ontology process enrichment for MERLIN modules inferred on human ES cell differentiation data. This table lists the Gene Ontology process enrichment for the modules inferred using MERLIN on the human ES cell differentiation data. The file format is as in Table S1. (TXT) [file pcbi.1003252.s008.txt]

ClusterID	GO process	P-value	Q-value	Total	Annotated	ClusterSize	AnnotatedInCluster	FoldEnrichment	Hitgenes
Cluster1	ncRNA metabolic process	7.81324e-12	1.56499e-08	3593	34	935	28	3.16464	ADAT3;AIMP2;ALKBH8;BOP1;CARS;DARS2;EMG1;EXOSC5;GEMIN7;HENMT1;IARS;ISG20;MARS;METTL1;NOP58;NSUN2;PUS1;PUS7;QTRTD1;RPP25;RRP9;TARS;TRMT6;UTP14A;UTP20;WARS;WDR4;WDR77
Cluster1	ribonucleoprotein complex biogenesis	1.01359e-08	6.76743e-06	3593	19	935	17	3.43828	BOP1;EBNA1BP2;EMG1;EXOSC5;GEMIN7;GRB7;ISG20;MRTO4;MTG1;NOP58;RRP9;RRS1;SHQ1;TSR1;UTP14A;UTP20;WDR77
Cluster1	tRNA metabolic process	1.01359e-08	6.76743e-06	3593	19	935	17	3.43828	ADAT3;AIMP2;ALKBH8;CARS;DARS2;IARS;MARS;METTL1;NSUN2;PUS1;PUS7;QTRTD1;RPP25;TARS;TRMT6;WARS;WDR4
Cluster1	cellular component biogenesis at cellular level	5.12144e-08	2.56456e-05	3593	20	935	17	3.26636	BOP1;EBNA1BP2;EMG1;EXOSC5;GEMIN7;GRB7;ISG20;MRTO4;MTG1;NOP58;RRP9;RRS1;SHQ1;TSR1;UTP14A;UTP20;WDR77
Cluster1	ncRNA processing	2.22202e-07	8.38712e-05	3593	23	935	18	3.00739	ADAT3;ALKBH8;BOP1;EMG1;EXOSC5;ISG20;METTL1;NOP58;NSUN2;PUS1;PUS7;QTRTD1;RPP25;RRP9;TRMT6;UTP14A;UTP20;WDR4
Cluster1	ribosome biogenesis	2.51237e-07	8.38712e-05	3593	14	935	13	3.5683	BOP1;EBNA1BP2;EMG1;EXOSC5;ISG20;MRTO4;MTG1;NOP58;RRP9;RRS1;TSR1;UTP14A;UTP20
Cluster1	cellular amino acid metabolic process	5.893e-07	0.000168624	3593	95	935	47	1.90117	AASS;AGMAT;AGXT2L1;AIMP2;ASNS;ASS1;CARS;CBS;CHDH;CKMT1B;CNDP2;DARS2;DDAH1;DNMT3B;EIF5A;GCNT4;GFPT2;GGTLC2;GLS2;GPX3;HAAO;HPDL;IARS;IDH1;IDO1;MARS;MAT1A;MGST1;MME;MTHFD1;PADI2;PADI4;PAH;PFAS;PIPOX;PLSCR1;PPCDC;PSAT1;SLC22A4;SLC25A10;SLC5A6;SLC7A5;SLC7A7;SMS;TARS;TPH2;WARS
Cluster1	RNA processing	3.14983e-06	0.000788639	3593	59	935	32	2.08422	ADAD2;ADAT3;ALKBH8;BOP1;C2orf65;EMG1;ESRP1;ESRP2;EXOSC5;GEMIN7;HNRNPM;ISG20;LARP7;METTL1;MRM1;NOP58;NSUN2;PUS1;PUS7;QTRTD1;RBFOX3;RPP25;RRP9;SRSF2;SRSF3;TRMT6;TTF2;UTP14A;UTP20;WDR4;WDR77;ZNF326
Cluster1	cellular ketone metabolic process	1.72996e-05	0.00385013	3593	186	935	74	1.52885	AASS;ACOT11;ACOT4;ACOXL;ACSBG1;ACSL1;AGMAT;AGXT2L1;AIMP2;ALOX15;ASNS;ASS1;CARS;CBR1;CBS;CHDH;CKMT1B;CNDP2;CYB5A;CYP2J2;DARS2;DDAH1;DNMT3B;EIF5A;FA2H;FAAH;FADS3;FADS6;GCNT4;GFPT2;GGTLC2;GLS2;GPX3;GSTO2;HAAO;HPDL;HPGD;IARS;IDH1;IDO1;MARS;MAT1A;ME1;MGST1;MME;MTHFD1;MTHFD1L;NR5A2;PADI2;PADI4;PAH;PCK2;PDSS1;PFAS;PIPOX;PKLR;PLA2G4C;PLSCR1;PPCDC;PSAT1;RDH10;SLC22A4;SLC25A10;SLC27A3;SLC27A6;SLC5A6;SLC7A5…
Cluster1	organic acid metabolic process	2.15839e-05	0.00417035	3593	187	935	74	1.52067	AASS;ACOT11;ACOT4;ACOXL;ACSBG1;ACSL1;AGMAT;AGXT2L1;AIMP2;ALOX15;ASNS;ASS1;CARS;CBS;CHDH;CKMT1B;CNDP2;CYB5A;CYP2J2;DARS2;DDAH1;DNMT3B;EIF5A;FA2H;FAAH;FADS3;FADS6;GCNT4;GFPT2;GGTLC2;GLS2;GPX3;GSTO2;HAAO;HPDL;HPGD;IARS;IDH1;IDO1;LRRC16A;MARS;MAT1A;ME1;MGST1;MME;MTHFD1;MTHFD1L;NR5A2;PADI2;PADI4;PAH;PCK2;PFAS;PIPOX;PKLR;PLA2G4C;PLSCR1;PPCDC;PSAT1;RDH10;SLC22A4;SLC25A10;SLC27A3;SLC27A6;SLC2A9;SLC5A6;SL…
Cluster1	metabolic process	2.67767e-05	0.00417035	3593	1704	935	497	1.12081	AASS;ABCG1;ABI3;ABP1;ACAP1;ACE;ACOT11;ACOT4;ACOXL;ACP5;ACSBG1;ACSL1;ACTL6B;ADAD2;ADAMTS14;ADAMTS16;ADAMTS17;ADAMTS19;ADAMTS5;ADAMTS8;ADAT3;ADM2;ADPRH;ADPRHL1;AFP;AGMAT;AGPAT9;AGXT2L1;AHR;AIFM2;AIMP2;AK4;ALDH1L1;ALKBH8;ALOX15;ALPPL2;AMBP;AMDHD2;AMPD3;APOE;ARHGAP22;ASNS;ASPHD1;ASS1;ATF5;ATP12A;B3GALT1;B3GALT5;B3GNT3;B3GNT7;BACE2;BCL11A;BCOR;BLM;BNC2;BOP1;C1GALT1;C1S;C2orf65;CA7;CA8;CACNA1D;CALCA;CA…
Cluster1	carboxylic acid metabolic process	2.83364e-05	0.00417035	3593	182	935	72	1.52022	AASS;ACOT11;ACOT4;ACOXL;ACSBG1;ACSL1;AGMAT;AGXT2L1;AIMP2;ALOX15;ASNS;ASS1;CARS;CBS;CHDH;CKMT1B;CNDP2;CYB5A;CYP2J2;DARS2;DDAH1;DNMT3B;EIF5A;FA2H;FAAH;FADS3;FADS6;GCNT4;GFPT2;GGTLC2;GLS2;GPX3;GSTO2;HAAO;HPDL;HPGD;IARS;IDH1;IDO1;MARS;MAT1A;ME1;MGST1;MME;MTHFD1;MTHFD1L;NR5A2;PADI2;PADI4;PAH;PCK2;PFAS;PIPOX;PKLR;PLA2G4C;PLSCR1;PPCDC;PSAT1;RDH10;SLC22A4;SLC25A10;SLC27A3;SLC27A6;SLC5A6;SLC7A5;SLC7A7;SMS…
Cluster1	oxoacid metabolic process	2.83364e-05	0.00417035	3593	182	935	72	1.52022	AASS;ACOT11;ACOT4;ACOXL;ACSBG1;ACSL1;AGMAT;AGXT2L1;AIMP2;ALOX15;ASNS;ASS1;CARS;CBS;CHDH;CKMT1B;CNDP2;CYB5A;CYP2J2;DARS2;DDAH1;DNMT3B;EIF5A;FA2H;FAAH;FADS3;FADS6;GCNT4;GFPT2;GGTLC2;GLS2;GPX3;GSTO2;HAAO;HPDL;HPGD;IARS;IDH1;IDO1;MARS;MAT1A;ME1;MGST1;MME;MTHFD1;MTHFD1L;NR5A2;PADI2;PADI4;PAH;PCK2;PFAS;PIPOX;PKLR;PLA2G4C;PLSCR1;PPCDC;PSAT1;RDH10;SLC22A4;SLC25A10;SLC27A3;SLC27A6;SLC5A6;SLC7A5;SLC7A7;SMS…
Cluster1	cofactor metabolic process	2.91487e-05	0.00417035	3593	43	935	24	2.14481	AASS;ACOT4;ACSL1;ALDH1L1;AMBP;CBR1;HAAO;HMOX1;IDH1;ITGB1BP3;MAT1A;ME1;MOCOS;MTHFD1;MTHFD1L;NMNAT2;OGDHL;PAH;PCBD2;PDSS1;PIPOX;PPCDC;SLC5A6;TP53I3
Cluster1	M/G1 transition of mitotic cell cycle	4.08161e-05	0.00543902	3593	10	935	9	3.4585	CDC6;MCM3;MCM4;MCM5;POLA1;POLE2;PSMB10;PSMB8;PSME3
Cluster1	ubiquitin-dependent protein catabolic process	4.3447e-05	0.00543902	3593	29	935	18	2.38517	CBLC;DERL3;FBXO2;HERC5;HERC6;MYLIP;PSMB10;PSMB8;PSME3;RNF144B;SQSTM1;TGFB1I1;UCHL1;UFD1L;USP18;USP28;USP43;USP44
Cluster1	tRNA processing	5.3154e-05	0.0062628	3593	12	935	10	3.20232	ADAT3;ALKBH8;METTL1;NSUN2;PUS1;PUS7;QTRTD1;RPP25;TRMT6;WDR4
Cluster1	coenzyme metabolic process	6.63532e-05	0.00718031	3593	37	935	21	2.18104	AASS;ACOT4;ACSL1;ALDH1L1;HAAO;IDH1;ITGB1BP3;MAT1A;ME1;MOCOS;MTHFD1;MTHFD1L;NMNAT2;OGDHL;PAH;PCBD2;PDSS1;PIPOX;PPCDC;SLC5A6;TP53I3
Cluster1	amino acid activation	7.94774e-05	0.00718031	3593	7	935	7	3.84278	AIMP2;CARS;DARS2;IARS;MARS;TARS;WARS
Cluster1	tRNA aminoacylation	7.94774e-05	0.00718031	3593	7	935	7	3.84278	AIMP2;CARS;DARS2;IARS;MARS;TARS;WARS
Cluster1	tRNA aminoacylation for protein translation	7.94774e-05	0.00718031	3593	7	935	7	3.84278	AIMP2;CARS;DARS2;IARS;MARS;TARS;WARS
Cluster1	modification-dependent macromolecule catabolic process	8.24499e-05	0.00718031	3593	30	935	18	2.30567	CBLC;DERL3;FBXO2;HERC5;HERC6;MYLIP;PSMB10;PSMB8;PSME3;RNF144B;SQSTM1;TGFB1I1;UCHL1;UFD1L;USP18;USP28;USP43;USP44
Cluster1	modification-dependent protein catabolic process	8.24499e-05	0.00718031	3593	30	935	18	2.30567	CBLC;DERL3;FBXO2;HERC5;HERC6;MYLIP;PSMB10;PSMB8;PSME3;RNF144B;SQSTM1;TGFB1I1;UCHL1;UFD1L;USP18;USP28;USP43;USP44
Cluster1	proteolysis involved in cellular protein catabolic process	0.000114125	0.00952466	3593	33	935	19	2.21251	CBLC;DERL3;FBXO2;HERC5;HERC6;MYLIP;PMAIP1;PSMB10;PSMB8;PSME3;RNF144B;SQSTM1;TGFB1I1;UCHL1;UFD1L;USP18;USP28;USP43;USP44
Cluster1	RNA modification	0.000142561	0.0105759	3593	9	935	8	3.41581	ALKBH8;HENMT1;METTL1;NSUN2;PUS1;PUS7;QTRTD1;WDR4
Cluster1	rRNA metabolic process	0.000142561	0.0105759	3593	9	935	8	3.41581	BOP1;EMG1;EXOSC5;ISG20;NOP58;RRP9;UTP14A;UTP20
Cluster1	rRNA processing	0.000142561	0.0105759	3593	9	935	8	3.41581	BOP1;EMG1;EXOSC5;ISG20;NOP58;RRP9;UTP14A;UTP20
Cluster1	S phase	0.000165182	0.0114089	3593	15	935	11	2.81804	CDC6;GINS4;MCM3;MCM4;MCM5;PCNA;POLA1;POLE2;PSMB10;PSMB8;PSME3
Cluster1	S phase of mitotic cell cycle	0.000165182	0.0114089	3593	15	935	11	2.81804	CDC6;GINS4;MCM3;MCM4;MCM5;PCNA;POLA1;POLE2;PSMB10;PSMB8;PSME3
Cluster1	protein catabolic process	0.00025724	0.0171751	3593	45	935	23	1.96409	ABCG1;ACE;CBLC;CLN6;DERL3;FBXO2;HERC5;HERC6;MYLIP;PMAIP1;PRSS16;PSMB10;PSMB8;PSME3;RNF144B;SQSTM1;TGFB1I1;UCHL1;UFD1L;USP18;USP28;USP43;USP44
Cluster1	tRNA modification	0.000306873	0.019828	3593	6	935	6	3.84278	ALKBH8;METTL1;NSUN2;PUS1;QTRTD1;WDR4
Cluster1	coenzyme biosynthetic process	0.000335418	0.0209951	3593	18	935	12	2.56185	ACSL1;HAAO;ITGB1BP3;MAT1A;ME1;MOCOS;MTHFD1;MTHFD1L;NMNAT2;PCBD2;PDSS1;PPCDC
Cluster1	cellular metabolic process	0.000358277	0.0217464	3593	1512	935	438	1.11319	AASS;ABCG1;ABI3;ACE;ACOT11;ACOT4;ACOXL;ACP5;ACSBG1;ACSL1;ACTL6B;ADAD2;ADAT3;ADM2;ADPRH;ADPRHL1;AFP;AGMAT;AGPAT9;AGXT2L1;AHR;AIFM2;AIMP2;AK4;ALDH1L1;ALKBH8;ALOX15;ALPPL2;AMBP;AMPD3;APOE;ARHGAP22;ASNS;ASPHD1;ASS1;ATF5;ATP12A;B3GALT1;B3GALT5;B3GNT3;B3GNT7;BCL11A;BCOR;BLM;BNC2;BOP1;C1GALT1;C2orf65;CA7;CA8;CACNA1D;CALCA;CALR3;CARS;CBLC;CBR1;CBS;CCNE1;CCRN4L;CD3EAP;CDC42BPG;CDC6;CDCA7;CDS1;CDX4;CEBPB;C…
Cluster1	small molecule metabolic process	0.000389476	0.0229447	3593	459	935	150	1.25581	AASS;ABCG1;ACOT11;ACOT4;ACOXL;ACP5;ACSBG1;ACSL1;AGMAT;AGPAT9;AGXT2L1;AIMP2;AK4;ALDH1L1;ALOX15;AMPD3;APOE;ASNS;ASS1;ATP12A;BLM;CA7;CA8;CACNA1D;CARS;CBR1;CBS;CDS1;CFTR;CHDH;CKMT1B;CLN6;CNDP2;CYB5A;CYP1B1;CYP27B1;CYP2A13;CYP2J2;CYP2S1;DARS2;DDAH1;DHRS3;DNMT3B;DOLK;EEFSEC;EIF5A;ENPP1;ENTPD3;EPAS1;FA2H;FAAH;FABP5;FADS3;FADS6;FBP1;FHL2;G0S2;GCHFR;GCNT4;GFPT2;GGTLC2;GLS2;GMDS;GMPPB;GNA14;GNAO1;GNG3;GNGT…
Cluster1	primary metabolic process	0.000421459	0.0241195	3593	1575	935	454	1.1077	AASS;ABCG1;ABI3;ACAP1;ACE;ACOT11;ACOT4;ACOXL;ACSBG1;ACSL1;ACTL6B;ADAD2;ADAMTS14;ADAMTS16;ADAMTS17;ADAMTS19;ADAMTS5;ADAMTS8;ADAT3;ADM2;ADPRH;ADPRHL1;AFP;AGMAT;AGPAT9;AGXT2L1;AHR;AIFM2;AIMP2;AK4;ALKBH8;ALOX15;AMBP;AMPD3;APOE;ARHGAP22;ASNS;ASPHD1;ASS1;ATF5;ATP12A;B3GALT1;B3GALT5;B3GNT3;B3GNT7;BACE2;BCL11A;BCOR;BLM;BNC2;BOP1;C1GALT1;C1S;C2orf65;CALCA;CALR3;CAPN13;CARS;CBLC;CBS;CCNE1;CCRN4L;CD3EAP;CD4…
Cluster1	DNA replication	0.000699846	0.0389386	3593	34	935	18	2.03441	BLM;CCNE1;CDC6;DSCC1;GINS4;KRT7;MCM3;MCM4;MCM5;NFIB;PCNA;PINX1;POLA1;POLE2;RRM2;TERT;TIPIN;TK1
Cluster1	cellular protein catabolic process	0.000818919	0.0443323	3593	37	935	19	1.97332	CBLC;DERL3;FBXO2;HERC5;HERC6;MYLIP;PMAIP1;PSMB10;PSMB8;PSME3;RNF144B;SQSTM1;TGFB1I1;UCHL1;UFD1L;USP18;USP28;USP43;USP44
Cluster2	regulation of system process	0.00295583	0.0472933	3593	199	6	3	9.02764	AVPR1A;OPRD1;S100A1
Cluster7	cell projection morphogenesis	2.43706e-05	0.0186111	3593	225	742	72	1.54954	AGAP2;AMIGO1;ATP7A;BBS2;BMP7;BMPR1B;BOC;CACNA1S;CACNB3;CNTNAP1;COL2A1;COL4A5;COL9A2;CTNNA2;DLG4;DMD;EFNA2;EFNA5;EFNB1;EFNB3;EPHA4;EPHA7;EPHB1;EPHB2;FEZF2;FOXD4L6;FOXG1;FRZB;FZD1;FZD2;FZD3;GAS1;GLI3;GSN;LAMA1;LGI1;LHX2;LMX1A;MAP2;NCAM1;NCAN;NEUROG2;NOG;NRCAM;NRTN;NTN3;NTN4;NTNG2;NYAP1;PAX6;PLXNC1;PTPRO;RFX3;RGMB;ROBO2;RSPH9;S100B;SEMA3A;SEMA5A;SFRP4;SHANK1;SHANK3;SLIT1;SLITRK3;SLITRK5;SLITRK6;ST8S…
Cluster7	cell part morphogenesis	2.88498e-05	0.0186111	3593	226	742	72	1.54269	AGAP2;AMIGO1;ATP7A;BBS2;BMP7;BMPR1B;BOC;CACNA1S;CACNB3;CNTNAP1;COL2A1;COL4A5;COL9A2;CTNNA2;DLG4;DMD;EFNA2;EFNA5;EFNB1;EFNB3;EPHA4;EPHA7;EPHB1;EPHB2;FEZF2;FOXD4L6;FOXG1;FRZB;FZD1;FZD2;FZD3;GAS1;GLI3;GSN;LAMA1;LGI1;LHX2;LMX1A;MAP2;NCAM1;NCAN;NEUROG2;NOG;NRCAM;NRTN;NTN3;NTN4;NTNG2;NYAP1;PAX6;PLXNC1;PTPRO;RFX3;RGMB;ROBO2;RSPH9;S100B;SEMA3A;SEMA5A;SFRP4;SHANK1;SHANK3;SLIT1;SLITRK3;SLITRK5;SLITRK6;ST8S…
Cluster7	nervous system development	3.04601e-05	0.0186111	3593	663	742	176	1.28544	AGAP2;AGT;AMIGO1;APLP1;AQP1;ARNT2;ATOH8;ATP7A;AZU1;BBS2;BMP7;BMPR1B;BOC;BTG2;CACNA1S;CACNB3;CADM1;CDH2;CDKN1C;CDKN2C;CDON;CHRD;CITED1;CNTFR;CNTNAP1;COL2A1;COL4A5;COL9A2;CRB1;CTNNA2;DHH;DIXDC1;DLG4;DLL1;DMD;DRP2;EFHD1;EFNA2;EFNA5;EFNB1;EFNB3;EGR3;EMX2;EPHA4;EPHA7;EPHB1;EPHB2;EYA1;FAIM2;FEZF2;FGF10;FGF14;FOXD4L6;FOXG1;FOXP2;FRZB;FZD1;FZD2;FZD3;GAS1;GDF10;GDF6;GFRA2;GLDN;GLI3;GLRB;GPC2;GPR56;GSN;HES…
Cluster7	cell morphogenesis	4.12565e-05	0.0189058	3593	276	742	84	1.47375	AGAP2;AMIGO1;ATP7A;BBS2;BCL6;BMP7;BMPR1B;BOC;CACNA1S;CACNB3;CADM1;CITED1;CNTNAP1;COL2A1;COL4A5;COL9A2;CTNNA2;DLG4;DMD;EFNA2;EFNA5;EFNB1;EFNB3;EPHA4;EPHA7;EPHB1;EPHB2;FEZF2;FOXD4L6;FOXG1;FOXS1;FRZB;FZD1;FZD2;FZD3;GAS1;GLI3;GSN;LAMA1;LEF1;LGI1;LHX2;LMX1A;LOXL3;MAP2;MSX1;NCAM1;NCAN;NEUROG2;NOG;NRCAM;NRTN;NTN3;NTN4;NTNG2;NYAP1;PAX6;PAX8;PLXNC1;PROX1;PTPRO;RFX3;RGMB;ROBO2;RSPH9;S100B;SEMA3A;SEMA5A;SFR…
Cluster7	neuron projection morphogenesis	7.34641e-05	0.0258581	3593	212	742	67	1.53036	AGAP2;AMIGO1;ATP7A;BMP7;BMPR1B;BOC;CACNA1S;CACNB3;CNTNAP1;COL2A1;COL4A5;COL9A2;CTNNA2;DLG4;DMD;EFNA2;EFNA5;EFNB1;EFNB3;EPHA4;EPHA7;EPHB1;EPHB2;FEZF2;FOXD4L6;FOXG1;FRZB;FZD1;FZD2;FZD3;GAS1;GLI3;LAMA1;LGI1;LHX2;LMX1A;MAP2;NCAM1;NCAN;NEUROG2;NOG;NRCAM;NRTN;NTN3;NTN4;NTNG2;NYAP1;PAX6;PLXNC1;PTPRO;RGMB;ROBO2;S100B;SEMA3A;SEMA5A;SFRP4;SHANK1;SHANK3;SLIT1;SLITRK3;SLITRK5;SLITRK6;ST8SIA2;ST8SIA4;ULK2;VAX…
Cluster7	cell morphogenesis involved in neuron differentiation	8.46418e-05	0.0258581	3593	205	742	65	1.53537	AGAP2;AMIGO1;ATP7A;BMP7;BMPR1B;BOC;CACNA1S;CACNB3;CNTNAP1;COL2A1;COL4A5;COL9A2;CTNNA2;DLG4;EFNA2;EFNA5;EFNB1;EFNB3;EPHA4;EPHA7;EPHB1;EPHB2;FEZF2;FOXD4L6;FOXG1;FRZB;FZD1;FZD2;FZD3;GAS1;GLI3;LAMA1;LGI1;LHX2;LMX1A;MAP2;NCAM1;NCAN;NEUROG2;NOG;NRCAM;NRTN;NTN3;NTN4;NTNG2;PAX6;PLXNC1;PTPRO;RGMB;ROBO2;S100B;SEMA3A;SEMA5A;SFRP4;SHANK1;SHANK3;SLIT1;SLITRK3;SLITRK5;SLITRK6;ST8SIA2;ST8SIA4;ULK2;VAX1;WNT7B
Cluster7	cell morphogenesis involved in differentiation	0.000103324	0.027056	3593	242	742	74	1.48071	AGAP2;AMIGO1;ATP7A;BMP7;BMPR1B;BOC;CACNA1S;CACNB3;CITED1;CNTNAP1;COL2A1;COL4A5;COL9A2;CTNNA2;DLG4;EFNA2;EFNA5;EFNB1;EFNB3;EPHA4;EPHA7;EPHB1;EPHB2;FEZF2;FOXD4L6;FOXG1;FOXS1;FRZB;FZD1;FZD2;FZD3;GAS1;GLI3;LAMA1;LEF1;LGI1;LHX2;LMX1A;LOXL3;MAP2;MSX1;NCAM1;NCAN;NEUROG2;NOG;NRCAM;NRTN;NTN3;NTN4;NTNG2;PAX6;PAX8;PLXNC1;PROX1;PTPRO;RGMB;ROBO2;S100B;SEMA3A;SEMA5A;SFRP4;SHANK1;SHANK3;SLIT1;SLITRK3;SLITRK5;SL…
Cluster7	axonogenesis	0.000133804	0.0306579	3593	196	742	62	1.53175	AGAP2;AMIGO1;BMP7;BMPR1B;BOC;CACNA1S;CACNB3;CNTNAP1;COL2A1;COL4A5;COL9A2;CTNNA2;DLG4;EFNA2;EFNA5;EFNB1;EFNB3;EPHA4;EPHA7;EPHB1;EPHB2;FEZF2;FOXD4L6;FOXG1;FRZB;FZD1;FZD2;FZD3;GAS1;GLI3;LAMA1;LGI1;LHX2;LMX1A;MAP2;NCAM1;NCAN;NEUROG2;NOG;NRCAM;NRTN;NTN3;NTN4;NTNG2;PAX6;PLXNC1;PTPRO;RGMB;ROBO2;S100B;SEMA3A;SEMA5A;SFRP4;SLIT1;SLITRK3;SLITRK5;SLITRK6;ST8SIA2;ST8SIA4;ULK2;VAX1;WNT7B
Cluster7	brain development	0.000217633	0.0380234	3593	203	742	63	1.50279	AQP1;ATP7A;BBS2;BTG2;CADM1;CDON;CHRD;CITED1;CTNNA2;DIXDC1;EFNA2;EFNA5;EMX2;EPHA7;EPHB2;FAIM2;FEZF2;FGF10;FOXG1;FOXP2;FRZB;FZD1;FZD2;FZD3;GAS1;GDF10;GLI3;GPR56;HES5;LEF1;LHX2;LMX1A;LRP2;MDGA1;MDK;MECOM;MSX1;NCOA6;NEUROG2;NOG;NR2F1;OTX1;PAX6;PCDH18;PGAP1;POU3F2;PROX1;PTCH1;RAX;RFX4;ROBO2;S1PR1;SFRP4;SHANK3;SLIT1;SMAD9;SRR;VAX1;WNT1;WNT7B;WNT8B;ZEB1;ZEB2
Cluster7	appendage development	0.000240241	0.0380234	3593	58	742	24	2.00372	AFF3;BMP7;BMPR1B;COL2A1;CYP26B1;FBN2;FGF10;FGF9;GAS1;GDF5;GLI3;GPC3;KIAA1715;LEF1;MECOM;MSX1;MUSTN1;NOG;PTCH1;RAX;SMOC1;SOX11;SP8;ZBTB16
Cluster7	limb development	0.000240241	0.0380234	3593	58	742	24	2.00372	AFF3;BMP7;BMPR1B;COL2A1;CYP26B1;FBN2;FGF10;FGF9;GAS1;GDF5;GLI3;GPC3;KIAA1715;LEF1;MECOM;MSX1;MUSTN1;NOG;PTCH1;RAX;SMOC1;SOX11;SP8;ZBTB16
Cluster7	cellular component morphogenesis	0.000274979	0.0380234	3593	294	742	85	1.39999	AGAP2;AMIGO1;ATP7A;BBS2;BCL6;BMP7;BMPR1B;BOC;CACNA1S;CACNB3;CADM1;CITED1;CNTNAP1;COL2A1;COL4A5;COL9A2;CTNNA2;DLG4;DMD;EFNA2;EFNA5;EFNB1;EFNB3;EPHA4;EPHA7;EPHB1;EPHB2;FEZF2;FOXD4L6;FOXG1;FOXS1;FRZB;FZD1;FZD2;FZD3;GAS1;GLI3;GSN;LAMA1;LEF1;LGI1;LHX2;LMX1A;LOXL3;MAP2;MSX1;NCAM1;NCAN;NEUROG2;NOG;NRCAM;NRTN;NTN3;NTN4;NTNG2;NYAP1;PAX6;PAX8;PLXNC1;PMP22;PROX1;PTPRO;RFX3;RGMB;ROBO2;RSPH9;S100B;SEMA3A;SEMA…
Cluster7	axon guidance	0.000285945	0.0380234	3593	146	742	48	1.59199	AGAP2;BMP7;BMPR1B;BOC;CACNA1S;CACNB3;CNTNAP1;COL2A1;COL4A5;COL9A2;DLG4;EFNA2;EFNA5;EFNB1;EFNB3;EPHA4;EPHA7;EPHB1;EPHB2;FEZF2;FOXD4L6;FOXG1;FZD3;GAS1;GLI3;LAMA1;LGI1;LHX2;LMX1A;NCAM1;NCAN;NEUROG2;NOG;NRCAM;NRTN;NTN3;NTN4;PAX6;PLXNC1;PTPRO;RGMB;ROBO2;SEMA3A;SEMA5A;SLIT1;ST8SIA2;ST8SIA4;VAX1
Cluster7	forebrain regionalization	0.000290413	0.0380234	3593	11	742	8	3.52169	EMX2;FEZF2;GLI3;LHX2;PAX6;PGAP1;WNT1;WNT7B
Cluster7	retinal ganglion cell axon guidance	0.000379989	0.0389825	3593	9	742	7	3.76625	BMPR1B;EFNA5;EPHA7;EPHB1;NRCAM;ROBO2;SLIT1
Cluster7	neuron projection development	0.000386216	0.0389825	3593	231	742	69	1.44641	AGAP2;AMIGO1;ATP7A;BMP7;BMPR1B;BOC;BTG2;CACNA1S;CACNB3;CNTNAP1;COL2A1;COL4A5;COL9A2;CTNNA2;DLG4;DMD;EFHD1;EFNA2;EFNA5;EFNB1;EFNB3;EPHA4;EPHA7;EPHB1;EPHB2;FEZF2;FOXD4L6;FOXG1;FRZB;FZD1;FZD2;FZD3;GAS1;GLI3;LAMA1;LGI1;LHX2;LMX1A;MAP2;NCAM1;NCAN;NEUROG2;NOG;NRCAM;NRTN;NTN3;NTN4;NTNG2;NYAP1;PAX6;PLXNC1;PTPRO;RGMB;ROBO2;S100B;SEMA3A;SEMA5A;SFRP4;SHANK1;SHANK3;SLIT1;SLITRK3;SLITRK5;SLITRK6;ST8SIA2;ST8SI…
Cluster7	appendage morphogenesis	0.000411974	0.0389825	3593	53	742	22	2.01002	AFF3;BMP7;BMPR1B;COL2A1;CYP26B1;FBN2;FGF10;FGF9;GAS1;GDF5;GLI3;GPC3;KIAA1715;LEF1;MECOM;MSX1;MUSTN1;NOG;PTCH1;SOX11;SP8;ZBTB16
Cluster7	limb morphogenesis	0.000411974	0.0389825	3593	53	742	22	2.01002	AFF3;BMP7;BMPR1B;COL2A1;CYP26B1;FBN2;FGF10;FGF9;GAS1;GDF5;GLI3;GPC3;KIAA1715;LEF1;MECOM;MSX1;MUSTN1;NOG;PTCH1;SOX11;SP8;ZBTB16
Cluster7	embryonic appendage morphogenesis	0.000425341	0.0389825	3593	40	742	18	2.17904	AFF3;BMP7;CYP26B1;FBN2;FGF9;GAS1;GDF5;GLI3;GPC3;KIAA1715;LEF1;MECOM;MSX1;MUSTN1;NOG;PTCH1;SP8;ZBTB16
Cluster7	embryonic limb morphogenesis	0.000425341	0.0389825	3593	40	742	18	2.17904	AFF3;BMP7;CYP26B1;FBN2;FGF9;GAS1;GDF5;GLI3;GPC3;KIAA1715;LEF1;MECOM;MSX1;MUSTN1;NOG;PTCH1;SP8;ZBTB16
Cluster7	forebrain development	0.000474086	0.0396781	3593	122	742	41	1.62734	AQP1;ATP7A;BBS2;BTG2;CDON;CHRD;DIXDC1;EFNA2;EMX2;EPHB2;FEZF2;FGF10;FOXG1;FOXP2;GLI3;HES5;LEF1;LHX2;LMX1A;LRP2;MDK;MECOM;MSX1;NEUROG2;NOG;NR2F1;OTX1;PAX6;PGAP1;POU3F2;PROX1;RAX;RFX4;ROBO2;SHANK3;SLIT1;WNT1;WNT7B;WNT8B;ZEB1;ZEB2
Cluster7	central nervous system development	0.000476224	0.0396781	3593	286	742	82	1.38836	AGT;AQP1;ARNT2;ATP7A;BBS2;BTG2;CADM1;CDKN2C;CDON;CHRD;CITED1;COL2A1;CTNNA2;DIXDC1;DRP2;EFNA2;EFNA5;EMX2;EPHA4;EPHA7;EPHB1;EPHB2;FAIM2;FEZF2;FGF10;FOXG1;FOXP2;FRZB;FZD1;FZD2;FZD3;GAS1;GDF10;GLI3;GPR56;GSN;HES5;LEF1;LHX2;LMX1A;LRP2;MAP2;MDGA1;MDK;MECOM;MSX1;NCOA6;NEUROG2;NOG;NR2F1;NRCAM;OTX1;PAX6;PAX8;PCDH18;PGAP1;PLP1;POU3F2;PROX1;PTCH1;RAX;RFX4;ROBO2;S100B;S1PR1;SFRP4;SHANK3;SLIT1;SMAD9;SOX11;SOX…
Cluster7	regulation of osteoblast differentiation	0.000614631	0.048946	3593	41	742	18	2.1259	BMP7;BMPR1B;CHRD;CITED1;CTNNBIP1;FBN2;FZD1;GDF10;GLI3;IL6ST;NOG;OSTN;PTCH1;SMOC1;SNAI2;SOX11;SUFU;WNT7B
Cluster7	neurogenesis	0.000640865	0.048946	3593	446	742	119	1.29201	AGAP2;AGT;AMIGO1;ATP7A;AZU1;BMP7;BMPR1B;BOC;BTG2;CACNA1S;CACNB3;CDH2;CDKN1C;CDKN2C;CDON;CNTNAP1;COL2A1;COL4A5;COL9A2;CRB1;CTNNA2;DIXDC1;DLG4;DLL1;DMD;EFHD1;EFNA2;EFNA5;EFNB1;EFNB3;EMX2;EPHA4;EPHA7;EPHB1;EPHB2;EYA1;FAIM2;FEZF2;FOXD4L6;FOXG1;FRZB;FZD1;FZD2;FZD3;GAS1;GDF6;GLI3;GPC2;GSN;HES5;IL1RAPL1;IL6ST;IRX3;IRX5;JAG1;KCNIP2;LAMA1;LEF1;LGI1;LHX2;LMX1A;LRRC4C;MAP2;MDGA1;NCAM1;NCAN;NDNF;NEUROD4;NEUR…
Cluster9	ion transport	0.00018559	0.00501093	3593	259	9	5	7.70699	ANKH;ATP1A3;GJA4;KCNB2;SLCO4A1
Cluster9	transport	0.00327171	0.0311583	3593	729	9	6	3.28578	ABCB1;ANKH;ATP1A3;GJA4;KCNB2;SLCO4A1
Cluster9	establishment of localization	0.00365116	0.0311583	3593	744	9	6	3.21953	ABCB1;ANKH;ATP1A3;GJA4;KCNB2;SLCO4A1
Cluster9	carboxylic acid metabolic process	0.00856225	0.0311583	3593	182	9	3	6.58059	ACADS;ACOT1;SLCO4A1
Cluster9	oxoacid metabolic process	0.00856225	0.0311583	3593	182	9	3	6.58059	ACADS;ACOT1;SLCO4A1
Cluster9	transmembrane transport	0.00896049	0.0311583	3593	185	9	3	6.47387	ABCB1;ATP1A3;SLCO4A1
Cluster9	cellular ketone metabolic process	0.00909568	0.0311583	3593	186	9	3	6.43907	ACADS;ACOT1;SLCO4A1
Cluster9	organic acid metabolic process	0.0092321	0.0311583	3593	187	9	3	6.40463	ACADS;ACOT1;SLCO4A1
Cluster9	localization	0.0161105	0.0483316	3593	987	9	6	2.42688	ABCB1;ANKH;ATP1A3;GJA4;KCNB2;SLCO4A1
Cluster20	regulation of synaptic transmission	0.000341647	0.0356772	3593	83	42	6	6.18417	ARC;CHRNB4;DRD5;GRIN2B;KCNQ4;SNCG
Cluster20	regulation of transmission of nerve impulse	0.000469718	0.0356772	3593	88	42	6	5.83279	ARC;CHRNB4;DRD5;GRIN2B;KCNQ4;SNCG
Cluster20	response to hormone stimulus	0.000558202	0.0356772	3593	257	42	10	3.3287	ADM;CASP8;CRHR2;CUZD1;FABP3;GRIN2B;IL4R;LYN;TACR3;WNT4
Cluster20	regulation of neurological system process	0.000669939	0.0356772	3593	94	42	6	5.46049	ARC;CHRNB4;DRD5;GRIN2B;KCNQ4;SNCG
Cluster20	response to cocaine	0.000748472	0.0356772	3593	16	42	3	16.0402	DRD5;GRIN2B;TACR3
Cluster20	response to tropane	0.000748472	0.0356772	3593	16	42	3	16.0402	DRD5;GRIN2B;TACR3
Cluster20	response to endogenous stimulus	0.00104758	0.0428013	3593	330	42	11	2.85159	ADM;CASP8;CRHR2;CUZD1;DRD5;FABP3;GRIN2B;IL4R;LYN;TACR3;WNT4
Cluster39	response to acid	7.53857e-05	0.0151525	3593	39	22	4	16.7506	ANXA2;COL1A1;CYP11A1;S100A10
Cluster39	cellular response to acid	0.000246851	0.0222674	3593	21	22	3	23.3312	ANXA2;COL1A1;S100A10
Cluster39	response to chemical stimulus	0.000493924	0.0222674	3593	872	22	13	2.43479	ADCY9;ALDOC;ANXA2;CLDN4;COL1A1;CYP11A1;FOXD3;L1CAM;MT2A;PDIA5;PLAU;PRNP;S100A10
Cluster39	protein localization to nucleus	0.000530097	0.0222674	3593	27	22	3	18.1465	COL1A1;PRICKLE1;TRPS1
Cluster39	regulation of body fluid levels	0.000553915	0.0222674	3593	180	22	6	5.44394	ANXA2;COL1A1;L1CAM;PLAU;RAPGEF3;RAPGEF4
Cluster39	generation of precursor metabolites and energy	0.0011171	0.0342447	3593	78	22	4	8.37529	ADCY9;ALDOC;RAPGEF3;RAPGEF4
Cluster39	energy reserve metabolic process	0.00157918	0.0342447	3593	39	22	3	12.5629	ADCY9;RAPGEF3;RAPGEF4
Cluster39	blood coagulation	0.00165318	0.0342447	3593	148	22	5	5.51751	COL1A1;L1CAM;PLAU;RAPGEF3;RAPGEF4
Cluster39	coagulation	0.00165318	0.0342447	3593	148	22	5	5.51751	COL1A1;L1CAM;PLAU;RAPGEF3;RAPGEF4
Cluster39	hemostasis	0.00170372	0.0342447	3593	149	22	5	5.48048	COL1A1;L1CAM;PLAU;RAPGEF3;RAPGEF4
Cluster39	protein localization to organelle	0.00224353	0.0409954	3593	44	22	3	11.1353	COL1A1;PRICKLE1;TRPS1
Cluster52	positive regulation of catalytic activity	0.0026616	0.0474202	3593	240	5	3	8.9825	AFAP1L2;GRHL3;RGS16
Cluster52	positive regulation of molecular function	0.00474202	0.0474202	3593	293	5	3	7.35768	AFAP1L2;GRHL3;RGS16
Cluster54	response to acid	9.37513e-05	0.028473	3593	39	71	6	7.78548	BCL2;COL3A1;COL5A2;PDGFC;SST;TIMP3
Cluster54	response to amino acid stimulus	0.000214666	0.028473	3593	29	71	5	8.72511	COL3A1;COL5A2;PDGFC;SST;TIMP3
Cluster54	cellular component organization at cellular level	0.000295831	0.028473	3593	678	71	26	1.94063	AKT3;BAIAP2;BCL2;CALY;CBX4;CHST3;COL11A1;COL3A1;COL5A2;EGFLAM;GPM6A;HGF;IDUA;KAZALD1;MAP1LC3A;MAPT;NEK6;NR4A3;PDGFC;RELN;SETD7;SNAP25;SYNE1;TBR1;TEKT1;TPPP3
Cluster54	cellular protein modification process	0.000370958	0.028473	3593	388	71	18	2.34768	AKT3;B3GALT2;BCL2;CBX4;COL3A1;DUSP1;EGFLAM;GALNT5;HGF;MKRN3;MUC12;NEK6;PROK1;RELN;SETD7;TRIM9;VEGFB;WNT7A
Cluster54	protein modification process	0.000370958	0.028473	3593	388	71	18	2.34768	AKT3;B3GALT2;BCL2;CBX4;COL3A1;DUSP1;EGFLAM;GALNT5;HGF;MKRN3;MUC12;NEK6;PROK1;RELN;SETD7;TRIM9;VEGFB;WNT7A
Cluster54	cellular component organization or biogenesis at cellular level	0.000395458	0.028473	3593	690	71	26	1.90688	AKT3;BAIAP2;BCL2;CALY;CBX4;CHST3;COL11A1;COL3A1;COL5A2;EGFLAM;GPM6A;HGF;IDUA;KAZALD1;MAP1LC3A;MAPT;NEK6;NR4A3;PDGFC;RELN;SETD7;SNAP25;SYNE1;TBR1;TEKT1;TPPP3
Cluster54	regeneration	0.000530368	0.0327313	3593	53	71	6	5.72894	BCL2;CHST3;HGF;NR4A3;TIMP3;WNT7A
Cluster54	macromolecule modification	0.000648104	0.0349976	3593	406	71	18	2.2436	AKT3;B3GALT2;BCL2;CBX4;COL3A1;DUSP1;EGFLAM;GALNT5;HGF;MKRN3;MUC12;NEK6;PROK1;RELN;SETD7;TRIM9;VEGFB;WNT7A
Cluster55	regulation of system process	9.14402e-06	0.000265177	3593	199	4	4	18.0553	AGTR1;APOA1;CACNA1B;CPLX2
Cluster55	secretion by cell	0.000149088	0.00216178	3593	122	4	3	22.0881	APOA1;CACNA1B;CPLX2
Cluster55	secretion	0.000282271	0.00272861	3593	151	4	3	17.846	APOA1;CACNA1B;CPLX2
Cluster55	regulation of multicellular organismal process	0.00103702	0.00670371	3593	646	4	4	5.56192	AGTR1;APOA1;CACNA1B;CPLX2
Cluster55	establishment of localization in cell	0.00124878	0.00670371	3593	249	4	3	10.8223	APOA1;CACNA1B;CPLX2
Cluster55	chemical homeostasis	0.00138697	0.00670371	3593	258	4	3	10.4448	AGTR1;APOA1;CACNA1B
Cluster55	regulation of biological quality	0.00163774	0.00678494	3593	724	4	4	4.96271	AGTR1;APOA1;CACNA1B;CPLX2
Cluster55	regulation of transport	0.00231587	0.00760613	3593	307	4	3	8.77769	AGTR1;APOA1;CACNA1B
Cluster55	cellular localization	0.00236052	0.00760613	3593	309	4	3	8.72087	APOA1;CACNA1B;CPLX2
Cluster55	homeostatic process	0.0027878	0.00808461	3593	327	4	3	8.24083	AGTR1;APOA1;CACNA1B
Cluster55	localization	0.0056692	0.0149461	3593	987	4	4	3.64032	AGTR1;APOA1;CACNA1B;CPLX2
Cluster55	regulation of localization	0.00629073	0.0152026	3593	432	4	3	6.23785	AGTR1;APOA1;CACNA1B
Cluster55	regulation of molecular function	0.0112468	0.0250889	3593	528	4	3	5.10369	AGTR1;APOA1;CACNA1B
Cluster55	system process	0.0151003	0.0312793	3593	585	4	3	4.60641	AGTR1;CACNA1B;CPLX2
Cluster55	signaling	0.0173516	0.0335465	3593	1305	4	4	2.75326	AGTR1;APOA1;CACNA1B;CPLX2
Cluster55	cell communication	0.0196984	0.0357033	3593	1347	4	4	2.66741	AGTR1;APOA1;CACNA1B;CPLX2
Cluster55	transport	0.0282494	0.0481901	3593	729	4	3	3.6965	APOA1;CACNA1B;CPLX2
Cluster55	establishment of localization	0.0299208	0.0482058	3593	744	4	3	3.62198	APOA1;CACNA1B;CPLX2
Cluster57	embryonic camera-type eye development	1.26696e-05	0.00148234	3593	15	12	3	59.8833	ALDH1A2;FZD5;PAX2
Cluster57	developmental maturation	0.000714384	0.0417914	3593	56	12	3	16.0402	ALDH1A2;FZD5;PAX2
Cluster59	negative regulation of intracellular protein kinase cascade	7.82519e-05	0.0109553	3593	36	24	4	16.6343	DUSP5;LIF;NDRG2;PHLDA3
Cluster59	negative regulation of MAPK cascade	0.000689747	0.0398591	3593	27	24	3	16.6343	DUSP5;LIF;NDRG2
Cluster59	defense response to bacterium	0.000854123	0.0398591	3593	29	24	3	15.4871	IL27RA;PLD1;SERPINE1
Cluster60	multi-organism process	0.00715036	0.0362553	3593	271	6	3	6.62915	HFE;MFGE8;NCF1
Cluster60	reproductive process	0.00979671	0.0362553	3593	303	6	3	5.92904	AKAP14;HFE;MFGE8
Cluster60	reproduction	0.0098878	0.0362553	3593	304	6	3	5.90954	AKAP14;HFE;MFGE8
Cluster69	ERBB signaling pathway	0.000398737	0.0201362	3593	34	16	3	19.8143	EGF;HBEGF;SHC3
Cluster69	epidermal growth factor receptor signaling pathway	0.000398737	0.0201362	3593	34	16	3	19.8143	EGF;HBEGF;SHC3
Cluster70	DNA metabolic process	1.08479e-06	0.000412219	3593	112	70	12	5.49949	APITD1;BRCC3;CDC45;CHAF1B;GINS2;GINS3;HIST2H3A;PRMT6;RAD51D;SFPQ;TCF7;TREX2
Cluster70	DNA repair	6.13816e-06	0.00116625	3593	38	70	7	9.45526	APITD1;BRCC3;CHAF1B;PRMT6;RAD51D;SFPQ;TREX2
Cluster70	cell cycle	1.13768e-05	0.00144106	3593	164	70	13	4.06873	APITD1;CCNE2;CDC45;CENPM;CHAF1B;DHFR;E2F1;ESCO2;GINS2;MAEA;PKD2;RAD51D;TUBB1
Cluster70	cell cycle phase	1.60566e-05	0.00152538	3593	99	70	10	5.1847	APITD1;CCNE2;CDC45;CENPM;DHFR;E2F1;GINS2;PKD2;RAD51D;TUBB1
Cluster70	nucleic acid metabolic process	4.27803e-05	0.00315628	3593	616	70	26	2.16647	APITD1;ARNTL2;BRCC3;CDC45;CEBPA;CHAF1B;DGCR8;E2F1;ELAC1;FUS;GINS2;GINS3;HIST2H3A;LCMT2;NCOA5;POLR3H;PRMT6;RAD51D;SFPQ;SRRT;TCF7;TREX2;ZFHX2;ZNF235;ZNF268;ZNF778
Cluster70	response to DNA damage stimulus	4.9836e-05	0.00315628	3593	70	70	8	5.86612	APITD1;BRCC3;CHAF1B;E2F1;PRMT6;RAD51D;SFPQ;TREX2
Cluster70	mitotic cell cycle	7.47721e-05	0.00405906	3593	74	70	8	5.54903	APITD1;CCNE2;CDC45;CENPM;DHFR;E2F1;GINS2;PKD2
Cluster70	cell cycle process	0.000139607	0.00663133	3593	127	70	10	4.04162	APITD1;CCNE2;CDC45;CENPM;DHFR;E2F1;GINS2;PKD2;RAD51D;TUBB1
Cluster70	interphase of mitotic cell cycle	0.000397217	0.0129257	3593	51	70	6	6.03866	CCNE2;CDC45;DHFR;E2F1;GINS2;PKD2
Cluster70	nucleobase-containing compound metabolic process	0.000405387	0.0129257	3593	743	70	27	1.86524	APITD1;ARNTL2;BRCC3;CDC45;CEBPA;CHAF1B;DGCR8;DHFR;E2F1;ELAC1;FUS;GINS2;GINS3;HIST2H3A;LCMT2;NCOA5;POLR3H;PRMT6;RAD51D;SFPQ;SRRT;TCF7;TREX2;ZFHX2;ZNF235;ZNF268;ZNF778
Cluster70	DNA replication	0.000435955	0.0129257	3593	34	70	5	7.54832	APITD1;CDC45;CHAF1B;GINS2;GINS3
Cluster70	regulation of cell cycle arrest	0.000435955	0.0129257	3593	34	70	5	7.54832	BRCC3;CCNE2;CDC45;E2F1;PKD2
Cluster70	interphase	0.000442195	0.0129257	3593	52	70	6	5.92253	CCNE2;CDC45;DHFR;E2F1;GINS2;PKD2
Cluster70	nitrogen compound metabolic process	0.000505115	0.0136103	3593	837	70	29	1.77841	APITD1;ARNTL2;BRCC3;CDC45;CEBPA;CHAF1B;DGCR8;DHFR;E2F1;ELAC1;FUS;GINS2;GINS3;HIST2H3A;LCMT2;NCOA5;POLR3H;PRMT6;RAD51D;SFPQ;SLC19A1;SPHK2;SRRT;TCF7;TREX2;ZFHX2;ZNF235;ZNF268;ZNF778
Cluster70	regulation of transcription involved in G1/S phase of mitotic cell cycle	0.000547095	0.0136103	3593	9	70	3	17.1095	CDC45;DHFR;E2F1
Cluster70	G1/S transition of mitotic cell cycle	0.000573067	0.0136103	3593	36	70	5	7.12897	CCNE2;CDC45;DHFR;E2F1;PKD2
Cluster70	DNA recombination	0.000615779	0.0137645	3593	21	70	4	9.77687	APITD1;RAD51D;SFPQ;TCF7
Cluster70	RNA processing	0.000879106	0.0176929	3593	59	70	6	5.21985	DGCR8;ELAC1;FUS;LCMT2;SFPQ;SRRT
Cluster70	ncRNA processing	0.000884647	0.0176929	3593	23	70	4	8.92671	DGCR8;ELAC1;LCMT2;SRRT
Cluster70	cellular macromolecule metabolic process	0.00161519	0.03042	3593	1075	70	33	1.57567	APITD1;ARNTL2;BRCC3;CDC45;CEBPA;CHAF1B;DBNL;DGCR8;E2F1;ELAC1;ESCO2;FLT3;FUS;GINS2;GINS3;HIST2H3A;LCMT2;MAP6D1;NCOA5;POLR3H;PRMT6;PSEN2;RAB40A;RAD51D;SFPQ;SRRT;TCF7;TREX2;TUBB1;ZFHX2;ZNF235;ZNF268;ZNF778
Cluster70	negative regulation of sequestering of calcium ion	0.00176116	0.03042	3593	13	70	3	11.8451	CCR7;GLP1R;PKD2
Cluster70	release of sequestered calcium ion into cytosol	0.00176116	0.03042	3593	13	70	3	11.8451	CCR7;GLP1R;PKD2
Cluster70	cell cycle checkpoint	0.00190067	0.0314023	3593	28	70	4	7.33265	BRCC3;CCNE2;CDC45;E2F1
Cluster70	cellular nitrogen compound metabolic process	0.00209453	0.0331634	3593	822	70	27	1.68597	APITD1;ARNTL2;BRCC3;CDC45;CEBPA;CHAF1B;DGCR8;DHFR;E2F1;ELAC1;FUS;GINS2;GINS3;HIST2H3A;LCMT2;NCOA5;POLR3H;PRMT6;RAD51D;SFPQ;SRRT;TCF7;TREX2;ZFHX2;ZNF235;ZNF268;ZNF778
Cluster70	regulation of sequestering of calcium ion	0.00221033	0.0335971	3593	14	70	3	10.999	CCR7;GLP1R;PKD2
Cluster70	DNA integrity checkpoint	0.00272456	0.0383457	3593	15	70	3	10.2657	BRCC3;CDC45;E2F1
Cluster70	DNA-dependent DNA replication	0.00272456	0.0383457	3593	15	70	3	10.2657	APITD1;CDC45;GINS2
Cluster70	cellular metabolic process	0.00367407	0.0498624	3593	1512	70	41	1.39185	APITD1;ARNTL2;BRCC3;C9orf3;CDC45;CEBPA;CHAF1B;DBNL;DGCR8;DHFR;E2F1;ELAC1;ESCO2;FLT3;FUS;GINS2;GINS3;GLP1R;HIST2H3A;LCMT2;MAP6D1;NCOA5;POLR3H;PRMT6;PSEN2;RAB40A;RAD51D;SFPQ;SLC19A1;SPHK2;SRRT;STS;TCF7;TREX2;TUBB1;UCP3;XYLB;ZFHX2;ZNF235;ZNF268;ZNF778
Cluster76	macromolecular complex assembly	0.000468843	0.00503918	3593	179	4	3	15.0545	ANGPT4;HIST3H2BB;OAS1
Cluster76	macromolecular complex subunit organization	0.000559909	0.00503918	3593	190	4	3	14.1829	ANGPT4;HIST3H2BB;OAS1
Cluster76	cellular component assembly	0.00220665	0.0112402	3593	302	4	3	8.92301	ANGPT4;HIST3H2BB;OAS1
Cluster76	cellular component biogenesis	0.00249783	0.0112402	3593	315	4	3	8.55476	ANGPT4;HIST3H2BB;OAS1
Cluster76	immune system process	0.00575562	0.0207202	3593	419	4	3	6.43138	ANGPT4;CD79B;OAS1
Cluster86	multicellular organismal process	0.000195039	0.0130639	3593	1766	12	12	2.03454	APCDD1;CCBE1;CD4;CHI3L1;CITED2;CNTNAP3;COL9A1;NAALAD2;SCN2B;SEMA6D;SGCA;STRC
Cluster86	system development	0.000378663	0.0130639	3593	1154	12	10	2.5946	APCDD1;CCBE1;CD4;CHI3L1;CITED2;COL9A1;SCN2B;SEMA6D;SGCA;STRC
Cluster86	anatomical structure development	0.000853266	0.0196251	3593	1261	12	10	2.37444	APCDD1;CCBE1;CD4;CHI3L1;CITED2;COL9A1;SCN2B;SEMA6D;SGCA;STRC
Cluster86	multicellular organismal development	0.00118125	0.0203766	3593	1307	12	10	2.29087	APCDD1;CCBE1;CD4;CHI3L1;CITED2;COL9A1;SCN2B;SEMA6D;SGCA;STRC
Cluster86	developmental process	0.00216477	0.0298739	3593	1398	12	10	2.14175	APCDD1;CCBE1;CD4;CHI3L1;CITED2;COL9A1;SCN2B;SEMA6D;SGCA;STRC
Cluster87	feeding behavior	6.97519e-06	0.000258082	3593	33	5	3	65.3273	APLN;FOS;TRH
Cluster87	cellular response to hormone stimulus	0.000363469	0.00672417	3593	122	5	3	17.6705	FOS;PCSK9;TRH
Cluster87	positive regulation of transport	0.000857079	0.00851517	3593	163	5	3	13.2258	APLN;PCSK9;TRH
Cluster87	behavior	0.000920558	0.00851517	3593	167	5	3	12.909	APLN;FOS;TRH
Cluster87	cellular response to endogenous stimulus	0.00116659	0.00863278	3593	181	5	3	11.9105	FOS;PCSK9;TRH
Cluster87	response to hormone stimulus	0.00324662	0.0200208	3593	257	5	3	8.38833	FOS;PCSK9;TRH
Cluster87	regulation of transport	0.00542355	0.0247938	3593	307	5	3	7.02215	APLN;PCSK9;TRH
Cluster87	cellular response to organic substance	0.00638671	0.0247938	3593	325	5	3	6.63323	FOS;PCSK9;TRH
Cluster87	response to endogenous stimulus	0.00667209	0.0247938	3593	330	5	3	6.53273	FOS;PCSK9;TRH
Cluster87	cellular response to stimulus	0.00712778	0.0247938	3593	1338	5	5	2.68535	APLN;ATRNL1;FOS;PCSK9;TRH
Cluster87	cell communication	0.00737112	0.0247938	3593	1347	5	5	2.66741	APLN;ATRNL1;FOS;PCSK9;TRH
Cluster87	regulation of localization	0.0143263	0.0440754	3593	432	5	3	4.99028	APLN;PCSK9;TRH
Cluster87	cellular response to chemical stimulus	0.0158655	0.0440754	3593	448	5	3	4.81205	FOS;PCSK9;TRH
Cluster87	positive regulation of cellular process	0.0166772	0.0440754	3593	915	5	4	3.14142	APLN;FOS;PCSK9;TRH
Cluster118	induction of apoptosis	4.92719e-05	0.00293839	3593	108	8	4	16.6343	BCL3;BIK;TGFB3;TPD52L1
Cluster118	induction of programmed cell death	5.11024e-05	0.00293839	3593	109	8	4	16.4817	BCL3;BIK;TGFB3;TPD52L1
Cluster118	positive regulation of apoptotic process	0.00029174	0.00784571	3593	170	8	4	10.5676	BCL3;BIK;TGFB3;TPD52L1
Cluster118	positive regulation of programmed cell death	0.000312215	0.00784571	3593	173	8	4	10.3844	BCL3;BIK;TGFB3;TPD52L1
Cluster118	positive regulation of cell death	0.000341118	0.00784571	3593	177	8	4	10.1497	BCL3;BIK;TGFB3;TPD52L1
Cluster118	regulation of protein transport	0.000436181	0.00836014	3593	74	8	3	18.2078	BCL3;TGFB3;TWIST1
Cluster118	regulation of establishment of protein localization	0.000549336	0.0090248	3593	80	8	3	16.8422	BCL3;TGFB3;TWIST1
Cluster118	regulation of protein localization	0.000752111	0.00993118	3593	89	8	3	15.139	BCL3;TGFB3;TWIST1
Cluster118	regulation of transmembrane transport	0.000777223	0.00993118	3593	90	8	3	14.9708	BCL3;TGFB3;TWIST1
Cluster118	regulation of organelle organization	0.00143516	0.0165043	3593	111	8	3	12.1385	BIK;ESPN;TWIST1
Cluster118	regulation of cytokine production	0.00175662	0.0183647	3593	119	8	3	11.3225	BCL3;TGFB3;TWIST1
Cluster118	regulation of cellular protein metabolic process	0.00207275	0.0198639	3593	284	8	4	6.3257	BCL3;TGFB3;TPD52L1;TWIST1
Cluster118	protein transport	0.00348739	0.0288076	3593	151	8	3	8.92301	BCL3;SNX31;TGFB3
Cluster118	positive regulation of cellular component organization	0.00375779	0.0288076	3593	155	8	3	8.69274	BIK;TGFB3;TWIST1
Cluster118	establishment of protein localization	0.00389776	0.0288076	3593	157	8	3	8.58201	BCL3;SNX31;TGFB3
Cluster118	regulation of protein metabolic process	0.00400802	0.0288076	3593	339	8	4	5.29941	BCL3;TGFB3;TPD52L1;TWIST1
Cluster118	regulation of apoptotic process	0.00489996	0.0312071	3593	358	8	4	5.01816	BCL3;BIK;TGFB3;TPD52L1
Cluster118	regulation of cellular component organization	0.00489996	0.0312071	3593	358	8	4	5.01816	BIK;ESPN;TGFB3;TWIST1
Cluster118	regulation of programmed cell death	0.00515595	0.0312071	3593	363	8	4	4.94904	BCL3;BIK;TGFB3;TPD52L1
Cluster118	regulation of cell death	0.00564003	0.0314615	3593	372	8	4	4.8293	BCL3;BIK;TGFB3;TPD52L1
Cluster118	regulation of cellular localization	0.00574514	0.0314615	3593	180	8	3	7.48542	BCL3;TGFB3;TWIST1
Cluster118	positive regulation of cellular protein metabolic process	0.00649435	0.0339477	3593	188	8	3	7.16689	BCL3;TGFB3;TPD52L1
Cluster118	positive regulation of multicellular organismal process	0.00719694	0.0359847	3593	195	8	3	6.90962	BCL3;TGFB3;TWIST1
Cluster118	positive regulation of protein metabolic process	0.00873747	0.041867	3593	209	8	3	6.44677	BCL3;TGFB3;TPD52L1
Cluster118	positive regulation of transcription from RNA polymerase II promoter	0.0104639	0.0458262	3593	223	8	3	6.04204	BCL3;TGFB3;TWIST1
Cluster118	apoptotic process	0.0108586	0.0458262	3593	226	8	3	5.96184	BIK;TPD52L1;TWIST1
Cluster118	programmed cell death	0.0109922	0.0458262	3593	227	8	3	5.93557	BIK;TPD52L1;TWIST1
Cluster118	regulation of protein phosphorylation	0.0113987	0.0458262	3593	230	8	3	5.85815	TGFB3;TPD52L1;TWIST1
Cluster118	negative regulation of cellular macromolecule biosynthetic process	0.0116747	0.0458262	3593	232	8	3	5.80765	BCL3;TGFB3;TWIST1
Cluster118	protein localization	0.0119547	0.0458262	3593	234	8	3	5.75801	BCL3;SNX31;TGFB3
Cluster118	negative regulation of macromolecule biosynthetic process	0.0134149	0.0474454	3593	244	8	3	5.52203	BCL3;TGFB3;TWIST1
Cluster118	negative regulation of nucleobase-containing compound metabolic process	0.0134149	0.0474454	3593	244	8	3	5.52203	BCL3;TGFB3;TWIST1
Cluster118	negative regulation of nitrogen compound metabolic process	0.0138727	0.0474454	3593	247	8	3	5.45496	BCL3;TGFB3;TWIST1
Cluster118	regulation of phosphorylation	0.0140273	0.0474454	3593	248	8	3	5.43296	TGFB3;TPD52L1;TWIST1
Cluster118	regulation of protein modification process	0.014816	0.0474716	3593	253	8	3	5.32559	TGFB3;TPD52L1;TWIST1
Cluster118	positive regulation of macromolecule metabolic process	0.0155302	0.0474716	3593	493	8	4	3.64402	BCL3;TGFB3;TPD52L1;TWIST1
Cluster118	positive regulation of cellular metabolic process	0.0157535	0.0474716	3593	495	8	4	3.62929	BCL3;TGFB3;TPD52L1;TWIST1
Cluster118	regulation of phosphate metabolic process	0.0164709	0.0474716	3593	263	8	3	5.1231	TGFB3;TPD52L1;TWIST1
Cluster118	regulation of phosphorus metabolic process	0.0164709	0.0474716	3593	263	8	3	5.1231	TGFB3;TPD52L1;TWIST1
Cluster118	cell death	0.0166421	0.0474716	3593	264	8	3	5.10369	BIK;TPD52L1;TWIST1
Cluster118	death	0.0169877	0.0474716	3593	266	8	3	5.06532	BIK;TPD52L1;TWIST1
Cluster118	negative regulation of cellular biosynthetic process	0.0173375	0.0474716	3593	268	8	3	5.02752	BCL3;TGFB3;TWIST1
Cluster118	negative regulation of biosynthetic process	0.0184122	0.0492418	3593	274	8	3	4.91743	BCL3;TGFB3;TWIST1
Cluster122	stem cell differentiation	0.000134676	0.0102354	3593	39	10	3	27.6385	MSX2;PAX7;SOX10
Cluster122	developmental growth	0.000803486	0.0274534	3593	71	10	3	15.1817	MSX2;PAX7;SOX10
Cluster122	negative regulation of programmed cell death	0.00126192	0.0274534	3593	191	10	4	7.52461	MSX2;PAX7;PLCG2;SOX10
Cluster122	negative regulation of cell death	0.00144491	0.0274534	3593	198	10	4	7.25859	MSX2;PAX7;PLCG2;SOX10
Cluster128	positive regulation of cellular process	4.33404e-05	0.00401312	3593	915	12	10	3.27231	CDKN1A;CX3CL1;CYP1A1;ID4;IGFBP2;MAL;ONECUT1;SPHK1;SPRY2;VTN
Cluster128	positive regulation of biological process	0.000106735	0.00401312	3593	1007	12	10	2.97335	CDKN1A;CX3CL1;CYP1A1;ID4;IGFBP2;MAL;ONECUT1;SPHK1;SPRY2;VTN
Cluster128	positive regulation of cell migration	0.000156325	0.00401312	3593	90	12	4	13.3074	CX3CL1;ONECUT1;SPHK1;VTN
Cluster128	positive regulation of cell motility	0.000163217	0.00401312	3593	91	12	4	13.1612	CX3CL1;ONECUT1;SPHK1;VTN
Cluster128	positive regulation of cellular component movement	0.000185221	0.00401312	3593	94	12	4	12.7411	CX3CL1;ONECUT1;SPHK1;VTN
Cluster128	positive regulation of locomotion	0.000185221	0.00401312	3593	94	12	4	12.7411	CX3CL1;ONECUT1;SPHK1;VTN
Cluster128	positive regulation of cell proliferation	0.000698226	0.0129671	3593	241	12	5	6.21196	CDKN1A;CX3CL1;ID4;IGFBP2;SPHK1
Cluster128	regulation of cell migration	0.00108381	0.0146834	3593	149	12	4	8.03803	CX3CL1;ONECUT1;SPHK1;VTN
Cluster128	regulation of mitotic cell cycle	0.00110669	0.0146834	3593	65	12	3	13.8192	CDKN1A;CYP1A1;SPHK1
Cluster128	regulation of cell motility	0.00119747	0.0146834	3593	153	12	4	7.82789	CX3CL1;ONECUT1;SPHK1;VTN
Cluster128	regulation of cell proliferation	0.00124244	0.0146834	3593	421	12	6	4.26722	CDKN1A;CX3CL1;ID4;IGFBP2;SPHK1;SPRY2
Cluster128	regulation of cellular component movement	0.0014838	0.0160745	3593	162	12	4	7.393	CX3CL1;ONECUT1;SPHK1;VTN
Cluster128	regulation of protein transport	0.00161464	0.0161464	3593	74	12	3	12.1385	CDKN1A;CX3CL1;SPHK1
Cluster128	regulation of locomotion	0.00177632	0.0164944	3593	170	12	4	7.0451	CX3CL1;ONECUT1;SPHK1;VTN
Cluster128	regulation of establishment of protein localization	0.00202331	0.0175354	3593	80	12	3	11.2281	CDKN1A;CX3CL1;SPHK1
Cluster128	negative regulation of apoptotic process	0.00263028	0.0198565	3593	189	12	4	6.33686	CDKN1A;CX3CL1;SPHK1;SPRY2
Cluster128	negative regulation of programmed cell death	0.00273426	0.0198565	3593	191	12	4	6.27051	CDKN1A;CX3CL1;SPHK1;SPRY2
Cluster128	regulation of protein localization	0.00274936	0.0198565	3593	89	12	3	10.0927	CDKN1A;CX3CL1;SPHK1
Cluster128	regulation of membrane potential	0.00302301	0.0202853	3593	92	12	3	9.76359	CX3CL1;ID4;MAL
Cluster128	negative regulation of cell death	0.00312081	0.0202853	3593	198	12	4	6.04882	CDKN1A;CX3CL1;SPHK1;SPRY2
Cluster128	regulation of cell growth	0.00341345	0.0211309	3593	96	12	3	9.35677	CDKN1A;IGFBP2;SPHK1
Cluster128	response to oxygen levels	0.00394371	0.0233037	3593	101	12	3	8.89356	CDKN1A;CX3CL1;CYP1A1
Cluster128	regulation of apoptotic process	0.00418579	0.0236588	3593	358	12	5	4.1818	CDKN1A;CX3CL1;MAL;SPHK1;SPRY2
Cluster128	regulation of programmed cell death	0.00444919	0.0240998	3593	363	12	5	4.1242	CDKN1A;CX3CL1;MAL;SPHK1;SPRY2
Cluster128	regulation of cell death	0.00495376	0.0257595	3593	372	12	5	4.02442	CDKN1A;CX3CL1;MAL;SPHK1;SPRY2
Cluster128	regulation of cell adhesion	0.00582948	0.0291474	3593	116	12	3	7.74353	CX3CL1;ONECUT1;VTN
Cluster128	regulation of protein modification process	0.00756615	0.0364296	3593	253	12	4	4.73386	CDKN1A;SPHK1;SPRY2;VTN
Cluster128	response to inorganic substance	0.00853528	0.0396281	3593	133	12	3	6.75376	CDKN1A;CYP1A1;IGFBP2
Cluster128	response to drug	0.00926415	0.0409574	3593	137	12	3	6.55657	CDKN1A;CYP1A1;IGFBP2
Cluster128	regulation of localization	0.00945171	0.0409574	3593	432	12	5	3.46547	CDKN1A;CX3CL1;ONECUT1;SPHK1;VTN
Cluster128	response to extracellular stimulus	0.0104254	0.0422336	3593	143	12	3	6.28147	CDKN1A;CYP1A1;IGFBP2
Cluster128	negative regulation of catalytic activity	0.0106269	0.0422336	3593	144	12	3	6.23785	CDKN1A;SPRY2;VTN
Cluster128	positive regulation of immune system process	0.0110369	0.0422336	3593	146	12	3	6.1524	CDKN1A;CX3CL1;IGFBP2
Cluster128	neurological system process	0.011239	0.0422336	3593	450	12	5	3.32685	CX3CL1;ID4;IGDCC3;MAL;SPRY2
Cluster128	regulation of cellular protein metabolic process	0.0113706	0.0422336	3593	284	12	4	4.21714	CDKN1A;SPHK1;SPRY2;VTN
Cluster128	regulation of growth	0.0118848	0.0425671	3593	150	12	3	5.98833	CDKN1A;IGFBP2;SPHK1
Cluster128	developmental process	0.012327	0.0425671	3593	1398	12	9	1.92758	CDKN1A;CX3CL1;CYP1A1;ID4;IGFBP2;MAL;ONECUT1;SPHK1;SPRY2
Cluster128	negative regulation of biological process	0.01272	0.0425671	3593	882	12	7	2.37632	CDKN1A;CX3CL1;ID4;ONECUT1;SPHK1;SPRY2;VTN
Cluster128	regulation of cell cycle	0.0127701	0.0425671	3593	154	12	3	5.83279	CDKN1A;CYP1A1;SPHK1
Cluster128	system development	0.0146487	0.0472368	3593	1154	12	8	2.07568	CDKN1A;CX3CL1;CYP1A1;ID4;MAL;ONECUT1;SPHK1;SPRY2
Cluster128	regulation of transport	0.0148978	0.0472368	3593	307	12	4	3.90119	CDKN1A;CX3CL1;SPHK1;VTN
Cluster128	regulation of cellular process	0.0153762	0.047593	3593	2105	12	11	1.56465	CDKN1A;CX3CL1;CYP1A1;ID4;IGFBP2;MAL;ODZ2;ONECUT1;SPHK1;SPRY2;VTN
Cluster148	small molecule metabolic process	0.00750183	0.0375091	3593	459	4	3	5.87092	CACNA1E;NPPA;SLC16A9
Cluster157	cell-cell adhesion	0.00104027	0.0218457	3593	139	6	3	12.9245	CDH23;CDH5;TNR
Cluster164	regulation of signaling	0.0058439	0.0292195	3593	648	3	3	5.54475	CCKBR;FICD;NAT8L
Cluster230	cell death	0.00148444	0.0113842	3593	264	4	3	10.2074	GRIK2;LMX1B;PAX3
Cluster230	death	0.00151789	0.0113842	3593	266	4	3	10.1306	GRIK2;LMX1B;PAX3
