# Supplementary material for: Integrated Module and Gene-Specific Regulatory Inference Implicates Upstream Signaling Networks
Source: PLoS Comput Biol. 2013 Oct 17;9(10):e1003252. doi: 10.1371/journal.pcbi.1003252 (PMC3798279; doi:10.1371/journal.pcbi.1003252)
Supplement: Table S3 — MSigDB term enrichment for MERLIN modules inferred on human ES cell differentiation data. This table lists the MSigDB term enrichment for the modules inferred using MERLIN on the human ES cell differentiation data. The file format is as in Table S1. (TXT) [file pcbi.1003252.s009.txt]

ClusterID	MSigDBTerm	P-value	Q-value	Total	Annotated	ClusterSize	AnnotatedInCluster	FoldEnrichment	Hitgenes
Cluster1	_Genes_down-regulated_in_uterus_upon_knockout_of_BMP2_[GeneID=650].	5.19172e-12	2.91255e-09	3870	172	1046	88	1.89293	AASS;ABP1;ACOT11;ASNS;ASS1;BEND3;BLM;BOP1;C13orf33;C2orf40;CCDC86;CCNE1;CCRN4L;CDC6;CDCA7;CHCHD4;CIRH1A;COL14A1;CTPS;DCBLD1;DNAJA4;DPH2;E2F8;EBNA1BP2;FADS3;FAIM;FAM98A;FANCA;FOSL1;HEATR3;HELLS;HMGN5;HSPA8;IARS;LTV1;LY75;MARS;MCM3;MCM4;MCM5;ME1;MFSD2A;MRTO4;MTHFD1;MTHFD1L;MYBBP1A;NLN;NME1;NOP16;NOP58;NQO2;NSUN2;NT5E;PDSS1;PFAS;PINX1;PNO1;POLE2;POLR1A;PSAT1;PSME3;PSPC1;QTRTD1;RRM2;RRP15;RRS1;RTEL1;…
Cluster1	_Genes_down-regulated_in_ME-A_cells_(breast_cancer,_sensitive_to_apoptotic_stimuli)_exposed_to_doxorubicin_[PubChem=31703]_in_the_presence_of_medium_concentrate_(MC)_from_ME-C_cells_(breast_cancer,_resistant_to_apoptotic_stimuli).	2.35899e-07	6.61696e-05	3870	95	1046	49	1.90832	C9orf91;CD44;CDC6;CDCA7;CEBPB;CES1;CGNL1;CHAC2;CYP1B1;EXOSC5;F2RL1;FAAH;FAIM;GRHL2;HELLS;HSPA8;IARS;LANCL2;METTL1;MYBBP1A;NFIB;NOP58;NT5E;OSMR;PDSS1;PIPOX;PLEKHF1;PLP2;PLSCR1;POLR1A;PSMG1;PSMG4;RIPK1;RRP15;RUNX2;SEC24D;SLC25A10;SLC25A13;SOCS2;SRSF2;STAMBPL1;TARS;TK1;TOE1;TOMM40;TRIB3;WDR4;WDR77;ZBED3
Cluster1	_Genes_consistently_down-regulated_in_mammary_stem_cells_both_in_mouse_and_human_species.	6.93238e-07	0.000129636	3870	122	1046	58	1.75893	ACOT4;ANO9;AP1M2;ARHGEF16;BAIAP2L1;C22orf25;CBLC;CD24;CDH1;CEACAM1;CGN;CGNL1;CLDN3;CLDN7;COBL;CRB3;ELL3;ELMO3;EPCAM;ESRP1;FAAH;GRB7;GSTO2;HTATIP2;ICA1;IDO1;ILDR1;ISG20;KIAA1244;KRT18;KRT19;LSR;LTF;MARVELD3;MBOAT1;MFSD7;MLPH;MYO5B;MYO5C;NAT1;OSBPL10;PCBD2;PODXL;PPAP2C;PPM1H;PPP1R1B;PSMB8;PTPN6;RAB25;RBM47;RNASEH2B;SLC5A6;SPINT1;ST14;TBC1D8;TMEM125;TMPRSS2;VIPR1
Cluster1	_Genes_up-regulated_during_later_stage_of_differentiation_of_Oli-Neu_cells_(oligodendroglial_precursor)_in_response_to_PD174265_[PubChemID=4709].	3.00636e-06	0.000421642	3870	107	1046	51	1.76346	BEND3;BLM;BOK;C1orf135;CCNE1;CDC6;CDCA7;DDAH1;DSCC1;FAM195A;FAM54A;FANCA;GPATCH4;HELLS;HMGN5;LANCL2;LARP7;MCM3;MCM4;MCM5;MREG;MYBL2;NFIB;NOP58;OSBPL3;PDSS1;PDZRN3;PKMYT1;PODXL;POLA1;POLE2;PPARGC1B;PTPN6;RRM2;SAMHD1;SEPHS1;SFXN2;SHQ1;SLC25A10;SMPDL3B;SPATS2L;SPPL2A;STAMBPL1;TCF19;TIPIN;TK1;TRMT61A;TTF2;UNG;UPP1;VCAN
Cluster1	_Genes_co-regulated_in_uterus_during_a_time_course_response_to_progesterone_[PubChem=5994]:_SOM_cluster_11.	2.42239e-05	0.00271792	3870	23	1046	16	2.57378	BOP1;CIRH1A;GLI1;GMPPB;LTV1;MARS;METTL1;MRTO4;NOP58;PNO1;PSME3;PUS1;RRS1;SRSF2;SRSF3;TARS
Cluster1	_The_postradiation_tumor_escape_signature:_genes_up-regulated_in_tumors_from_irradiated_stroma_vs_those_from_non-irradiated_stroma.	2.97155e-05	0.0027784	3870	62	1046	32	1.90958	ANXA11;AQP5;ASS1;BNC2;BOP1;CGNL1;CIRH1A;CXCL6;FAM203A;FAM98A;FOSL1;KCNK5;METTL1;MTHFD1;MYBBP1A;MYBL2;ORAOV1;PDZRN3;PMM2;POLR1A;RAMP3;SLC15A3;SLC25A10;SLTM;TEX261;TMCO7;TRMT6;TRMT61A;TSR1;URB2;VCAN;ZNF560
Cluster1	_Genes_down-regulated_in_neural_stem_cells_(NSC)_at_60_h_after_cre-lox_knockout_of_TLX_(NR2E1)_[GeneID=7101].	5.71303e-05	0.00457858	3870	48	1046	26	2.00406	AK4;BLM;CCNE1;CDC6;CDCA7;E2F8;FAM54A;FANCA;LARP7;LTV1;MCM3;MCM4;MCM5;MYBL2;NSUN2;PDZRN3;POLA1;POLE2;RRM2;SRSF3;STC2;TCF19;TIPIN;TK1;UNG;WDR77
Cluster1	_Genes_with_promoters_bound_by_E2F4_[GeneID=1874]_in_unstimulated_hybridoma_cells.	0.000104232	0.00730927	3870	90	1046	41	1.68547	AIMP2;ATP10A;BLM;CD3EAP;CDC6;CDCA7;DARS2;DSCC1;FAM46B;FAM54A;FANCA;HELLS;HIST1H2BJ;HIST1H3G;HIST1H4H;HSPA8;MB21D1;MCM3;MCM4;MCM5;MYBL2;NOP58;NTNG1;POLA1;POLE2;QTRTD1;RNASEH2B;RRM2;RRS1;RTEL1;SHQ1;SLC25A10;STMN3;TAP1;TCF19;TGFB1I1;TIPIN;TOE1;TRMT6;UFD1L;UNG
Cluster1	_Up-regulated_in_hepatocytes_upon_expression_of_NOS2_[GeneID=4843].	0.000237614	0.0127374	3870	11	1046	9	3.02712	CCNE1;HMOX1;HSPA8;KRT19;MCM4;MCM5;NGF;PCNA;SMS
Cluster1	_Selected_gradually_up-regulated_genes_in_the_TLX1_[GeneID=3195]_Tet_On_iEBHX15-4_cells_(pro-erythroblasts).	0.000239906	0.0127374	3870	15	1046	11	2.71319	ANK1;BLM;ELF4;FOXH1;MCM3;MCM4;MCM5;MYBL2;POLA1;POLE2;POU2F3
Cluster1	_Cluster_4:_genes_maximally_expressed_at_16_h_time_point_during_differentiation_of_3T3-L1_fibroblasts_into_adipocytes_in_response_to_adipogenic_hormones.	0.000249754	0.0127374	3870	13	1046	10	2.84601	ASS1;CDC6;CDCA7;EMB;HELLS;MCM3;MCM4;MCM5;RRM2;VCAN
Cluster1	_Genes_with_high-CpG-density_promoters_(HCP)_that_have_no_histone_H3_methylation_marks_in_neural_precursor_cells_(NPC).	0.000274144	0.0128162	3870	259	1046	95	1.35707	AFAP1L1;ANXA11;AP1M2;AQP3;ARHGAP27;ARSJ;ARTN;ASS1;B3GNT3;BSPRY;C19orf66;C1orf38;C3orf64;CAMKV;CBLC;CD164L2;CD83;CDCP1;CHMP4C;CLDN3;CLDN7;COL8A2;CRISPLD2;CTSH;CYGB;DAZL;ESRP2;ESYT3;F11R;F2RL1;FADS3;FADS6;FAM110C;GABRQ;GAL;GALNT6;GIPC2;GNA14;GPR176;GPR64;GPX3;GRHL2;GSDMD;HENMT1;HTATIP2;IGFBP6;IL12RB2;ILDR1;IRF6;IRX4;KCNG1;KCNK13;KRT18;KRT19;KRT7;LAMC2;LRRC15;LTB4R2;LTBR;MAL2;MARVELD2;MARVELD3;MESP2…
Cluster1	_Genes_down-regulated_in_erythroid_progenitor_cells_from_fetal_livers_of_E13.5_embryos_with_KLF1_[GeneID=10661]_knockout_compared_to_those_from_the_wild_type_embryos.	0.000699587	0.0301899	3870	249	1046	90	1.33728	ACAP1;ACSL1;ANXA11;APOBEC3B;ARHGAP4;BCL11A;C16orf54;CARD10;CCDC137;CD44;CD53;CDCA7;CEACAM1;CEBPB;CHCHD4;CHDH;CTSC;DEF6;DOCK2;DSCC1;EBI3;EBNA1BP2;EFHD2;EMB;EXOSC5;FOXO1;GATA2;GPATCH4;HNRNPM;IDH1;ITGA6;KCTD14;LCN2;LDLRAP1;LEMD3;LTF;MAP3K5;MAP7;MB21D1;MBP;MCM4;MFSD6;MGST1;MPP6;MYLIP;NCLN;NME1;NMI;PAPSS2;PDE2A;PFAS;PITPNC1;PKMYT1;PLCL2;PLSCR1;POLE2;POLR1A;PPARGC1B;PSAT1;PSMB10;PSMB8;PSMG1;PYCARD;RABG…
Cluster1	_Genes_co-regulated_in_uterus_during_a_time_course_response_to_progesterone_[PubChem=5994]:_SOM_cluster_9.	0.000920624	0.0368907	3870	26	1046	15	2.13451	AHR;CBR1;CD24;CD53;CD83;CTSC;EMB;KRT19;NFIB;PSMB8;RAB25;SLC1A1;TES;TMPRSS2;UPK3B
Cluster2	_Genes_with_high-CpG-density_promoters_(HCP)_bearing_histone_H3_dimethylation_at_K4_(H3K4me2)_and_trimethylation_at_K27_(H3K27me3)_in_brain.	0.0306661	0.0306661	3870	612	5	3	3.79412	A4GALT;AVPR1A;OPRD1
Cluster3	_Cluster_1:_genes_up-regulated_in_lung_tissue_samples_from_mice_with_oncogenic_form_of_KRAS_[GeneID=3845]_and_inactivated_PTEN_[GeneID=5728].	0.000233862	0.0481755	3870	54	228	11	3.4576	C8orf42;CALB1;CR1L;DMBT1;GABRA1;GABRP;GRIN1;HSPA2;MPZL2;RAMP1;RNF128
Cluster7	_Genes_down-regulated_during_differentiation_of_Oli-Neu_cells_(oligodendroglial_precursor)_in_response_to_PD174265_[PubChemID=4709].	2.59828e-07	0.000125757	3870	315	801	102	1.56447	ABCA2;AEBP1;ANTXR2;ARHGEF25;ATAT1;BCHE;BMF;BMP1;BNIP3;C1orf96;CACNB3;CADM1;CCNG2;CD82;CDK19;CHD3;CLIP3;CNRIP1;COL4A5;COL4A6;CUBN;DBP;DIXDC1;EBF4;EFHD1;EFR3B;EIF2C4;ENPP2;EPHA7;EPS8;FAM116B;FAM13C;FGFRL1;FMN2;FOXP2;FRMD4B;GALC;GFRA2;GLIS3;GLRB;GRASP;IFI27L2;IGLON5;IGSF11;KALRN;KIAA1462;KIAA1715;KIRREL3;KLHL24;LCORL;LPHN3;LRRC49;LRRC4C;LSAMP;MAF;MAP6;MBNL2;MLLT3;MXI1;MYLK;NCALD;NCAN;NDNF;NKD1;NRCAM…
Cluster7	_Genes_down-regulated_in_MEF_cells_(embryonic_fibroblast)_upon_stimulation_with_TGFB1_[GeneID=7040]_for_10_h.	4.07385e-05	0.00985872	3870	114	801	42	1.78001	ADHFE1;ANGPT2;AQP1;ARNT2;CDH2;CLIP4;DBP;DIRAS2;DIXDC1;EPHA7;EYA1;EYA4;FOXP2;GAS1;GAS2;GSTM2;IFIT1;IL6ST;KLHL24;LUM;MAP2;MLLT3;MUM1L1;PCDH9;PIK3R1;PIK3R3;PLEKHG1;PMP22;PPP1R3C;PTX3;RARB;RCBTB2;S1PR3;SEMA3A;SESN3;SLC16A4;STMN2;TCEA3;VCAM1;ZFHX4;ZNF467;ZNF521
Cluster7	_Genes_with_low-CpG-density_promoters_(LCP)_bearing_histone_H3_trimethylation_mark_at_K4_(H3K4me3)_in_neural_progenitor_cells_(NPC).	0.000130795	0.0211016	3870	149	801	50	1.6213	ABCA8;ADAMTS12;ADAMTS6;ADCY6;ADHFE1;AGT;ANGPT2;BCHE;C8orf4;CAMK1G;CD99L2;CDKN2C;CNTNAP1;COL4A5;CSRNP3;CTSO;DLG4;FAM115A;FBXO16;FLRT3;GNG2;GPER;GPR173;GRM3;KCNA4;KDM6B;LIX1;LOXL3;LRRC4B;LRRC4C;MAPK10;MBNL2;NCAN;NCKAP5;NDP;PCDH9;PTN;RFTN2;RIN2;S100B;SCRG1;SEC16B;SEMA3A;SLITRK6;SOX5;SRGAP3;THBS3;TXLNB;VCAM1;ZEB2
Cluster10	_Genes_up-regulated_in_NIH3T3_cells_(fibroblasts)_transfrormed_by_expression_of_constitutively_active_(Q63L)_form_of_RHOA_[GeneID=387]_off_plasmid_vector;_their_expression_did_NOT_reverted_completely_after_treatment_with_Y27632_[PubChem=123862],_an_inhibitor_of_ROCK_proteins.	0.000102833	0.0261195	3870	14	239	6	6.93963	GBE1;HSD17B11;NGEF;NR1D2;PDGFRA;PRRX2
Cluster17	_Genes_down-regulated_in_hematopoietic_precursor_cells_conditionally_expressing_HOXA9_and_MEIS1_[GeneID=3205;4211].	0.00160089	0.0236882	3870	33	28	3	12.5649	ANXA1;FGR;MITF
Cluster17	_Genes_down-regulated_in_ES_(embryonic_stem_cells)_with_defficient_SUZ12_[GeneID=23512].	0.00263203	0.0236882	3870	137	28	5	5.04432	ANXA1;IER3;PLK2;PLOD2;TAGLN2
Cluster17	_Cluster_2:_late_ATM_[GeneID=472]_dependent_genes_induced_by_ionizing_radiation_treatment.	0.00591528	0.0354917	3870	52	28	3	7.9739	ANXA1;PLK2;TAGLN2
Cluster18	_Genes_forming_the_macrophage-enriched_metabolic_network_(MEMN)_claimed_to_have_a_causal_relationship_with_the_metabolic_syndrom_traits.	0.00908485	0.00908485	3870	396	5	3	5.86364	BGN;CLCNKB;CTSK
Cluster33	_Genes_up-regulated_in_MEF_cells_(embryonic_fibroblast)_upon_stimulation_with_TGFB1_[GeneID=7040]_for_10_h.	0.000325999	0.000651997	3870	101	6	3	19.1584	ADAM12;HK2;LMO1
Cluster34	_Genes_down-regulated_in_SEND_cells_(skin_endothelium)_at_hypoxia_with_ELK3_[GeneID=2004]_knockdown_by_RNAi.	0.000478749	0.0330337	3870	65	61	6	5.85624	ALDH1L2;CYR61;EDN1;IL6;KLF4;MYC
Cluster34	_Cluster_2:_genes_maximally_expressed_at_2_h_time_point_during_differentiation_of_3T3-L1_fibroblasts_into_adipocytes_(cluster_2)_in_response_to_adipogenic_hormones.	0.00127887	0.0441211	3870	31	61	4	8.18614	CYR61;IL6;KLF4;MYC
Cluster39	_Genes_down-regulated_in_ES_(embryonic_stem_cells)_with_defficient_SUZ12_[GeneID=23512].	0.00127558	0.030614	3870	137	24	5	5.88504	ANXA2;COL1A1;PRICKLE1;PRNP;S100A10
Cluster39	_Transcripts_depleted_in_pseudopodia_of_NIH/3T3_cells_(fibroblast)_in_response_to_the_chemotactic_migration_stimulus_by_lysophosphatidic_acid_(LPA)_[PubChem=3988].	0.00268118	0.0321741	3870	97	24	4	6.64948	PDIA5;PRNP;S100A10;TRPS1
Cluster39	_Genes_up-regulated_in_pancreatic_cells_from_mice_with_double_knockout_of_E2F1_[GeneID=1869]_and_E2F2_[GeneID=1870]_compared_to_wild_type.	0.0046838	0.0367793	3870	56	24	3	8.63839	ANXA2;COL1A1;S100A10
Cluster39	_Genes_up-regulated_in_the_urogenital_sinus_(UGS)_of_day_E16_females_exposed_to_the_androgen_dihydrotestosterone_[PubChem=10635]_for_48_h.	0.00723794	0.0367793	3870	204	24	5	3.95221	CEBPD;CLDN4;LANCL3;MT2A;N4BP2L1
Cluster39	_Genes_up-regulated_during_pubertal_mammary_gland_development_between_week_4_and_5.	0.00766235	0.0367793	3870	130	24	4	4.96154	ALDOC;CLDN4;TRPS1;WFDC2
Cluster39	_Genes_up-regulated_at_the_peak_of_an_antigen_response_of_naive_CD8+_[GeneID=925;926]_T-cells.	0.011756	0.0470239	3870	78	24	3	6.20192	ANXA2;MT2A;S100A10
Cluster41	_Genes_down-regulated_both_in_group_C_and_D_of_tumors_arising_from_overexpression_of_BCL2L1_and_MYC_[GeneID=598;4609]_in_plasma_cells.	0.00451974	0.00961764	3870	90	15	3	8.6	IL13RA1;RAB3D;SEPP1
Cluster41	_Up-regualted_genes_from_the_set_F_(Fig._5a):_specific_signature_shared_by_cells_expressing_AF4-MLL_[GeneID=4299;4297]_alone_and_those_expressing_both_AF4-MLL_and_MLL-AF4_fusion_proteins.	0.00480882	0.00961764	3870	92	15	3	8.41304	LIFR;SEPP1;TOX
Cluster44	_Genes_up-regulated_in_MEF_cells_(embryonic_fibroblast)_upon_stimulation_with_TGFB1_[GeneID=7040]_for_10_h.	0.00319823	0.00639647	3870	101	12	3	9.57921	CMKLR1;CSPG4;FGF18
Cluster52	_Genes_down-regulated_during_prostate_cancer_progression_in_the_JOCK1_model_due_to_inducible_activation_of_FGFR1_[GeneID=2260]_gene_in_prostate.	0.000820087	0.00164017	3870	138	6	3	14.0217	AFAP1L2;APOF;NDRG1
Cluster54	_Genes_down-regulated_in_apoptotic_tissues_(neuroepithelium)_after_MDM4_[GeneID=4194]_knockout.	4.01481e-05	0.0031111	3870	87	76	9	5.2677	DMRTA2;FSTL5;GREM2;JAM2;NEUROD1;NEUROG1;ST18;TBR1;UNCX
Cluster54	_Genes_down-regulated_in_reverted_NIH3T3_cells_(fibroblasts_transformed_by_activated_KRAS_[GeneID=3845]_which_then_reverted_to_normal_cells_upon_stable_over-expression_of_a_dominant_negative_form_of_CDC25_[GeneID=5923])_vs_normal_fibroblasts.	8.1236e-05	0.0031111	3870	55	76	7	6.48086	BAIAP2;COL11A1;COL5A2;DUSP1;EBF3;NDRG4;TIMP3
Cluster54	_Genes_down-regulated_in_transformed_NIH3T3_cells_(fibroblasts_transformed_by_activated_KRAS_[GeneID=3845])_vs_normal_cells.	0.000102564	0.0031111	3870	57	76	7	6.25346	COL11A1;COL5A2;DUSP1;EBF3;KAZALD1;NDRG4;TIMP3
Cluster54	_Genes_down-regulated_in_9.5_days_post_coitus_(dpc)_embryos_with_COMMD1_[GeneID=150684]_knockout_and_in_normal_8.5_dpc_embryos_compared_to_normal_9.5_dpc_embryos.	0.000791118	0.0179979	3870	10	76	3	15.2763	COL3A1;NEUROD1;TPPP3
Cluster54	_Selected_genes_down-regulated_during_invasion_of_lymphatic_vessels_during_metastasis.	0.00127069	0.0231266	3870	25	76	4	8.14737	COL3A1;COL5A2;JAM2;LTBP2
Cluster54	_Genes_up-regulated_in_primary_B_lymphocytes_engineered_to_overexpress_BCL2_[GeneID=12043].	0.00180702	0.0274064	3870	13	76	3	11.751	BCL2;RELN;SOSTDC1
Cluster54	_Genes_with_high-CpG-density_promoters_(HCP)_bearing_histone_H3_trimethylation_mark_at_K27_(H3K27me3)_in_MEF_cells_(embryonic_fibroblast).	0.00253482	0.0329527	3870	347	76	15	2.2012	CDH20;DOC2B;INSM2;KCNH7;LY6H;NEUROD1;NEUROG1;NR4A3;PSD;RELN;SNAP25;SST;TMEM130;UNCX;WNT7A
Cluster54	_Genes_changed_in_NIH_3T3_cells_(embryonic_fibroblast)_by_expression_of_one_or_more_of_C/EBP_proteins:_CEBPA,_CEBPB,_CEBPG,__and_CEBPD_[GeneID=1050;1051;1054;1052].	0.00382014	0.0410539	3870	54	76	5	4.71491	BAIAP2;DUSP1;GREM2;HGF;JUNB
Cluster54	_Genes_down-regulated_in_SEND_cells_(skin_endothelium)_at_hypoxia_after_knockdown_of_ELK3_[GeneID=2004]_and_HIF1A_[GeneID=3091]_by_RNAi.	0.00406028	0.0410539	3870	17	76	3	8.98607	ARL4C;SETD7;TMEM176A
Cluster55	_Genes_with_high-CpG-density_promoters_(HCP)_bearing_histone_H3_dimethylation_mark_at_K4_(H3K4me2)_in_neural_precursor_cells_(NPC).	0.00487144	0.00487144	3870	255	6	3	7.58824	CACNA1B;CPLX2;MTUS2
Cluster61	_Selected_gradually_up-regulated_genes_whose_expression_profile_follows_that_of_HEMGN_[GeneID=55363]_in_the_TLX1_[GeneID=3195]_Tet_On_iEBHX15-4_cells_(pro-erythroblasts).	0.00083454	0.0166908	3870	17	44	3	15.5214	FOSB;HOXA2;TAL2
Cluster70	_Genes_with_promoters_bound_by_E2F4_[GeneID=1874]_in_unstimulated_hybridoma_cells.	1.20829e-05	0.000628309	3870	90	80	10	5.375	C12orf4;CDC45;CENPM;DGCR8;DHFR;E2F1;ESCO2;GINS3;HIST2H3C;SFPQ
Cluster70	_Genes_up-regulated_during_later_stage_of_differentiation_of_Oli-Neu_cells_(oligodendroglial_precursor)_in_response_to_PD174265_[PubChemID=4709].	5.58364e-05	0.00145175	3870	107	80	10	4.52103	APITD1;CCNE2;CDC45;CENPM;CHAF1B;DHFR;E2F1;ESCO2;GINS2;STS
Cluster84	_Genes_with_high-CpG-density_promoters_(HCP)_bearing_histone_H3_dimethylation_mark_at_K4_(H3K4me2)_and_trimethylation_mark_at_K27_(H3K27me3)_in_neural_precursor_cells_(NPC).	0.00791162	0.021078	3870	216	15	4	4.77778	ANKRD63;FOXE1;MAFA;SLC6A17
Cluster84	_Genes_up-regulated_during_prostate_cancer_progression_in_the_JOCK1_model_due_to_inducible_activation_of_FGFR1_[GeneID=2260]_gene_in_prostate.	0.010539	0.021078	3870	122	15	3	6.34426	ARAP2;CDKN2B;SLC41A2
Cluster88	_Genes_down-regulated_in_9.5_days_post_coitus_(dpc)_embryos_with_COMMD1_[GeneID=150684]_knockout_and_in_normal_8.5_dpc_embryos_compared_to_normal_9.5_dpc_embryos.	0.00033795	0.0141939	3870	10	57	3	20.3684	FABP7;RSPO1;TTPA
Cluster90	_Genes_consistently_down-regulated_in_mammary_stem_cells_both_in_mouse_and_human_species.	0.00127512	0.0076507	3870	122	16	4	7.93033	HPN;MB;MYH14;TLR3
Cluster90	_Genes_down-regulated_in_mice_with_skin_specific_knockout_of_RB1_[GeneID=5925]_by_Cre-lox.	0.00331328	0.00993985	3870	158	16	4	6.12342	KLK10;LITAF;MYH14;TNMD
Cluster90	_Genes_down-regulated_in_mice_with_skin_specific_double_knockout_of_both_RB1_and_TP53_[GeneID=5925;7157]_by_Cre-lox.	0.0334481	0.0498165	3870	176	16	3	4.12287	KLK10;MYH14;TNMD
Cluster90	_Genes_down-regulated_in_mice_with_skin_specific_knockout_of_TP53_[GeneID=7157].	0.0339387	0.0498165	3870	177	16	3	4.09958	KLK10;MYH14;TNMD
Cluster90	_Genes_up-regulated_in_uterus_upon_knockout_of_BMP2_[GeneID=650].	0.0415138	0.0498165	3870	330	16	4	2.93182	C14orf132;FAM65B;GRB14;HSPA12B
Cluster93	_All_significantly_down-regulated_genes_in_kidney_glomeruli_isolated_from_TCF21_[Gene_ID=6943]_knockout_mice.	0.000189378	0.0128777	3870	252	56	12	3.29082	CALCRL;COL25A1;CTGF;DTNA;FLI1;IRF2BP2;MAN1A1;MMP23B;PARD3B;PDE4D;PPM1K;WWTR1
Cluster93	_Genes_with_promoters_bound_by_FOXP3_[GeneID=50943]_and_which_are_up-regulated_only_in_developing_(located_in_the_thymus)_regulatory_CD4+_[GeneID=920]_T_lymphocytes.	0.000416014	0.0130525	3870	45	56	5	7.67857	CNOT6L;ELK3;ERRFI1;KLF6;MAN1A1
Cluster93	_Genes_up-regulated_in_anergic_mouse_T_helper_cells_(A.E7),_versus_non-anergic_stimulated_controls	0.000814895	0.0130525	3870	30	56	4	9.21429	DLG2;DTNA;KIFC3;TNFSF9
Cluster93	_Genes_down-regulated_in_3T3_cells_(fibroblast)_upon_activation_of_JNK_pathway.	0.000933278	0.0130525	3870	14	56	3	14.8087	COL6A1;CP;IFITM1
Cluster93	_The_postradiation_tumor_escape_signature:_genes_down-regulated_in_tumors_from_irradiated_stroma_vs_those_from_non-irradiated_stroma.	0.000959744	0.0130525	3870	111	56	7	4.35811	CNOT6L;COL6A1;CP;CTGF;ERRFI1;KLF6;SERTAD4
Cluster93	_Genes_up-regulated_in_response_to_both_single_dose_and_fractionated_radiation_that_were_common_to_all_three_cell_lines_studied.	0.002008	0.0219305	3870	18	56	3	11.5179	COL6A1;CTGF;IFITM1
Cluster93	_Genes_up-regulated_by_hypoxia_in_TRAMP-C_cells_(prostatic_cancer).	0.00225755	0.0219305	3870	65	56	5	5.31593	EFNA1;KDELR3;P4HA2;PGM1;TNFSF9
Cluster93	_Genes_down-regulated_in_group_C_of_tumors_arising_from_overexpression_of_BCL2L1_and_MYC_[GeneID=598;4609]_in_plasma_cells.	0.00274836	0.0233611	3870	20	56	3	10.3661	ATXN1;KLF6;PDE4D
Cluster94	_Genes_down-regulated_in_SEND_cells_(skin_endothelium)_at_hypoxia_after_knockdown_of_HIF1A_[GeneID=3091]_by_RNAi.	0.00144484	0.00765338	3870	50	18	3	12.9	BHLHE40;VEGFA;ZFP36
Cluster94	_Molecular_timetable_composed_of_162_time-indicating_genes_(182_probes)_in_the_peripheral_(liver)_clock.	0.00153068	0.00765338	3870	51	18	3	12.6471	BHLHE40;LGALS9;TFPI2
Cluster94	_Genes_down-regulated_in_SEND_cells_(skin_endothelium)_at_hypoxia_with_ELK3_[GeneID=2004]_knockdown_by_RNAi.	0.0030822	0.010274	3870	65	18	3	9.92308	BHLHE40;VEGFA;ZFP36
Cluster94	_Up-regulated_genes_that_best_disciminate_plasmablastic_plasmacytoma_from_plasmacytic_plasmacytoma_tumors.	0.00679276	0.0169819	3870	86	18	3	7.5	BHLHE40;LGALS9;PHLDA2
Cluster94	_Genes_up-regulated_in_MEF_cells_(embryonic_fibroblast)_with_double_knockout_of_the_translation_repressors_4EBP1_[GeneID=1978]_and_4EBP2_[GeneID=1979].	0.00894942	0.0176471	3870	95	18	3	6.78947	BHLHE40;EGFL6;LGALS9
Cluster94	_Genes_up-regulated_in_MEF_cells_(embryonic_fibroblast)_upon_stimulation_with_TGFB1_[GeneID=7040]_for_10_h.	0.0105883	0.0176471	3870	101	18	3	6.38614	BHLHE40;TFPI2;VEGFA
Cluster104	_Genes_down-regulated_in_the_Kras2LA_mouse_lung_cancer_model_with_mutated_KRAS_[GeneID=3845].	0.00718187	0.0143637	3870	184	9	3	7.01087	CD93;IFIT3;LOX
Cluster115	_Genes_with_high-CpG-density_promoters_(HCP)_bearing_histone_H3_trimethylation_mark_at_K27_(H3K27me3)_in_MEF_cells_(embryonic_fibroblast).	0.00623154	0.00623154	3870	347	5	3	6.69164	BARHL1;DLGAP2;GRID1
Cluster128	_Genes_up-regulated_in_the_mouse_model_of_acute_lung_injury_induced_by_inhaling_nickel_sulfate_[PubChem=24586].	0.000102996	0.00123595	3870	25	15	3	30.96	CDKN1A;MAL;SPHK1
Cluster128	_Genes_up-regulated_in_MEF_cells_(embryonic_fibroblast)_expressing_~25%_of_YY1_[GeneID=7528].	0.00397428	0.0238457	3870	86	15	3	9	CDKN1A;ID4;MAL
Cluster128	_Genes_consistently_up-regulated_in_mammary_stem_cells_both_in_mouse_and_human_species.	0.0107856	0.0425869	3870	236	15	4	4.37288	CDKN1A;ID4;IGFBP2;SPHK1
Cluster128	_Genes_up-regulated_in_erythroid_progenitor_cells_from_fetal_livers_of_E13.5_embryos_with_KLF1_[GeneID=10661]_knockout_compared_to_those_from_the_wild_type_embryos.	0.0181038	0.0425869	3870	149	15	3	5.19463	CX3CL1;IGFBP2;VTN
Cluster128	_Genes_down-regulated_in_mice_with_skin_specific_knockout_of_RB1_[GeneID=5925]_by_Cre-lox.	0.0211605	0.0425869	3870	158	15	3	4.89873	CDKN1A;IGFBP2;ODZ2
Cluster128	_Genes_with_high-CpG-density_promoters_(HCP)_bearing_histone_H3_dimethylation_at_K4_(H3K4me2)_and_trimethylation_at_K27_(H3K27me3)_in_brain.	0.0212935	0.0425869	3870	612	15	6	2.52941	ID4;IGDCC3;IGFBP2;MAL;OAF;ONECUT1
Cluster128	_Genes_down-regulated_in_mice_with_skin_specific_double_knockout_of_both_RB1_and_TP53_[GeneID=5925;7157]_by_Cre-lox.	0.0280942	0.0427674	3870	176	15	3	4.39773	CDKN1A;IGFBP2;ODZ2
Cluster128	_Genes_down-regulated_in_mice_with_skin_specific_knockout_of_TP53_[GeneID=7157].	0.0285116	0.0427674	3870	177	15	3	4.37288	CDKN1A;IGFBP2;ODZ2
Cluster131	_Genes_up-regulated_during_skin_tumor_progression_from_normal_skin_to_high_risk_papilloma.	0.00173108	0.0199074	3870	38	25	3	12.2211	CXCL16;FAM162A;HRC
Cluster131	_Genes_up-regulated_in_squamous_cell_carcinoma_(SCC)_compared_to_normal_skin.	0.00173108	0.0199074	3870	38	25	3	12.2211	CXCL16;FAM162A;HRC
Cluster131	_Genes_up-regulated_in_mice_with_skin_specific_knockout_of_RB1_[GeneID=5925]_by_Cre-lox.	0.00400354	0.0306938	3870	170	25	5	4.55294	C19orf21;COL6A2;JAK1;MASP1;SULT2B1
Cluster131	_Genes_up-regulated_in_SEND_cells_(skin_endothelium)_at_hypoxia_after_knockdown_of_ELK3_[GeneID=2004]_and_HIF1A_[GeneID=3091]_by_RNAi.	0.00868855	0.0499592	3870	67	25	3	6.93134	ETS1;FAM162A;PGF
Cluster132	_Genes_with_high-CpG-density_promoters_(HCP)_bearing_histone_H3_trimethylation_mark_at_K27_(H3K27me3)_in_MEF_cells_(embryonic_fibroblast).	0.000295535	0.000295535	3870	347	5	4	8.92219	CABP7;HRK;TAL1;VSTM2B
Cluster144	_Genes_with_high-CpG-density_promoters_(HCP)_bearing_the_H3K27_tri-methylation_(H3K27me3)_mark_in_brain.	0.00225483	0.0113816	3870	143	26	5	5.20441	COL13A1;FOXB2;IRX2;PHOX2A;TDRD6
Cluster144	_Genes_with_high-CpG-density_promoters_(HCP)_bearing_histone_H3_dimethylation_mark_at_K4_(H3K4me2)_and_trimethylation_mark_at_K27_(H3K27me3)_in_neural_precursor_cells_(NPC).	0.00252924	0.0113816	3870	216	26	6	4.13462	COL13A1;FIBCD1;FOXB2;PRPH;SCN4B;WSCD2
Cluster144	_Genes_with_high-CpG-density_promoters_(HCP)_bearing_histone_H3_trimethylation_mark_at_K27_(H3K27me3)_in_neural_progenitor_cells_(NPC).	0.00890205	0.0267062	3870	197	26	5	3.77782	COL13A1;FIBCD1;FOXB2;PRPH;SCN4B
Cluster144	_Cluster_PAM4:_genes_down-regulated_in_hepatocellular_carcinoma_(HCC)_vs_normal_liver_tissue_from_mice_deficient_for_TXNIP_[GeneID=10628].	0.0127266	0.0286348	3870	74	26	3	6.0343	MAGIX;OLIG1;SLC6A12
Cluster214	_Genes_with_high-CpG-density_promoters_(HCP)_bearing_histone_H3_trimethylation_mark_at_K27_(H3K27me3)_in_MEF_cells_(embryonic_fibroblast).	0.00623154	0.00623154	3870	347	5	3	6.69164	GOLGA7B;GRIA2;ONECUT3
Cluster233	_Category_A_genes:_p53-dependent_genes_whose_expression_in_the_absence_of_S389_phosphorylation_is_similar_to_loss_of_TP53_[GeneID=7157]_in_MEF_(embryonic_fibroblast)_cells_in_response_to_UV-C_irradiation.	0.00438215	0.00438215	3870	307	5	3	7.56352	ENTPD8;INHBB;MATN3
